# Supplementary material for: Construction of a high-density SNP-based genetic map and identification of fruit-related QTLs and candidate genes in peach [Prunus persica (L.) Batsch]
Source: BMC Plant Biol. 2020 Sep 23;20:438. doi: 10.1186/s12870-020-02557-3 (PMC7510285; doi:10.1186/s12870-020-02557-3)
Supplement: Supplementary file 10 — Additional file 10 Table S1. Candidate genes related to fruit soluble solid content (SSC) and acid content (FA). [file 12870_2020_2557_MOESM10_ESM.xlsx]

## Sheet: SSC
Additional file 10: Table S1. Candidate genes related to fruit soluble solid content (SSC) and acid content (FA)
QTLs	#	Name	Location	Start	End	BLAST
qP-SSC1.22	1	Prupe.1G163700	Pp01	13181354	13186230	AT3G14470.1 | Symbols: | NB-ARC domain-containing disease resistance protein | chr3:4857940-4861104 FORWARD LENGTH=1054
	2	Prupe.1G163800	Pp01	13194088	13202694	AT3G14470.1 | Symbols: | NB-ARC domain-containing disease resistance protein | chr3:4857940-4861104 FORWARD LENGTH=1054
	3	Prupe.1G164000	Pp01	13214112	13221219	AT3G14470.1 | Symbols: | NB-ARC domain-containing disease resistance protein | chr3:4857940-4861104 FORWARD LENGTH=1054
	4	Prupe.1G164600	Pp01	13248972	13252086	AT3G23830.2 | Symbols: GR-RBP4, GRP4 | glycine-rich RNA-binding protein 4 | chr3:8606762-8607677 REVERSE LENGTH=136
	5	Prupe.1G164800	Pp01	13267061	13269320	AT3G23820.1 | Symbols: GAE6 | UDP-D-glucuronate 4-epimerase 6 | chr3:8603645-8605027 FORWARD LENGTH=460
	6	Prupe.1G164900	Pp01	13283614	13289249	AT4G13870.2 | Symbols: WRNEXO | Werner syndrome-like exonuclease | chr4:8023563-8025542 REVERSE LENGTH=288
	7	Prupe.1G165000	Pp01	13315478	13336421	AT2G31970.1 | Symbols: RAD50, ATRAD50 | DNA repair-recombination protein (RAD50) | chr2:13600657-13608815 FORWARD LENGTH=1316
	8	Prupe.1G165100	Pp01	13342314	13345272	AT4G13930.1 | Symbols: SHM4 | serine hydroxymethyltransferase 4 | chr4:8048013-8050021 REVERSE LENGTH=471
	9	Prupe.1G165200	Pp01	13361291	13363779	AT4G13940.1 | Symbols: HOG1, EMB1395, SAHH1, MEE58, ATSAHH1 | S-adenosyl-L-homocysteine hydrolase | chr4:8054931-8056676 FORWARD LENGTH=485
	10	Prupe.1G165300	Pp01	13364201	13370861	AT5G17680.1 | Symbols: | disease resistance protein (TIR-NBS-LRR class), putative | chr5:5822999-5827153 FORWARD LENGTH=1294
	11	Prupe.1G165500	Pp01	13406649	13412067	AT4G13980.1 | Symbols: AT-HSFA5, HSFA5 | winged-helix DNA-binding transcription factor family protein | chr4:8077519-8079247 REVERSE LENGTH=466
	12	Prupe.1G165700	Pp01	13443409	13445251	AT4G13990.1 | Symbols: | Exostosin family protein | chr4:8084395-8085960 FORWARD LENGTH=521
	13	Prupe.1G165800	Pp01	13446807	13448279	AT4G13990.1 | Symbols: | Exostosin family protein | chr4:8084395-8085960 FORWARD LENGTH=521
	14	Prupe.1G166000	Pp01	13458067	13462601	AT3G01680.1 | Symbols: | CONTAINS InterPro DOMAIN/s: Mediator complex subunit Med28 (InterPro:IPR021640)
	15	Prupe.1G166100	Pp01	13488480	13490065	AT4G13990.1 | Symbols: | Exostosin family protein | chr4:8084395-8085960 FORWARD LENGTH=521
	16	Prupe.1G166200	Pp01	13495894	13497978	AT4G13990.1 | Symbols: | Exostosin family protein | chr4:8084395-8085960 FORWARD LENGTH=521
	17	Prupe.1G166300	Pp01	13499737	13502456	AT4G13990.1 | Symbols: | Exostosin family protein | chr4:8084395-8085960 FORWARD LENGTH=521
	18	Prupe.1G166500	Pp01	13525288	13528236	AT1G63130.1 | Symbols: | Tetratricopeptide repeat (TPR)-like superfamily protein | chr1:23412854-23414746 FORWARD LENGTH=630
	19	Prupe.1G166600	Pp01	13530229	13532164	AT4G13990.1 | Symbols: | Exostosin family protein | chr4:8084395-8085960 FORWARD LENGTH=521
	20	Prupe.1G166700	Pp01	13538898	13542404	AT1G12775.1 | Symbols: | Pentatricopeptide repeat (PPR) superfamily protein | chr1:4353906-4355840 FORWARD LENGTH=644
	21	Prupe.1G166800	Pp01	13572929	13576492	AT4G14000.1 | Symbols: | Putative methyltransferase family protein | chr4:8090851-8092347 FORWARD LENGTH=290
	22	Prupe.1G167000	Pp01	13592206	13593363	AT1G12775.1 | Symbols: | Pentatricopeptide repeat (PPR) superfamily protein | chr1:4353906-4355840 FORWARD LENGTH=644
	23	Prupe.1G167100	Pp01	13594203	13594897	AT4G14010.1 | Symbols: RALFL32 | ralf-like 32 | chr4:8093010-8093363 REVERSE LENGTH=117
	24	Prupe.1G167200	Pp01	13595895	13596263	AT4G14010.1 | Symbols: RALFL32 | ralf-like 32 | chr4:8093010-8093363 REVERSE LENGTH=117
	25	Prupe.1G167300	Pp01	13598014	13602258	AT4G14040.1 | Symbols: EDA38, SBP2 | selenium-binding protein 2 | chr4:8100691-8102828 REVERSE LENGTH=487
	26	Prupe.1G167400	Pp01	13604016	13606265	AT4G14050.1 | Symbols: | Pentatricopeptide repeat (PPR) superfamily protein | chr4:8103645-8105483 REVERSE LENGTH=612
	27	Prupe.1G167500	Pp01	13624273	13634866	AT3G23790.1 | Symbols: AAE16 | AMP-dependent synthetase and ligase family protein | chr3:8575268-8581001 FORWARD LENGTH=722
	28	Prupe.1G167600	Pp01	13650000	13651106	AT3G07870.1 | Symbols: | F-box and associated interaction domains-containing protein | chr3:2510871-2512124 FORWARD LENGTH=417
	29	Prupe.1G167700	Pp01	13653987	13655885	AT3G07820.1 | Symbols: | Pectin lyase-like superfamily protein | chr3:2496597-2498028 REVERSE LENGTH=391
	30	Prupe.1G167800	Pp01	13657276	13658394	AT3G06240.1 | Symbols: | F-box family protein | chr3:1887336-1888619 FORWARD LENGTH=427
	31	Prupe.1G167900	Pp01	13664422	13665408	AT3G07870.1 | Symbols: | F-box and associated interaction domains-containing protein | chr3:2510871-2512124 FORWARD LENGTH=417
	32	Prupe.1G168000	Pp01	13678224	13680388	AT3G07870.1 | Symbols: | F-box and associated interaction domains-containing protein | chr3:2510871-2512124 FORWARD LENGTH=417
	33	Prupe.1G168200	Pp01	13692897	13708188	AT3G23790.1 | Symbols: AAE16 | AMP-dependent synthetase and ligase family protein | chr3:8575268-8581001 FORWARD LENGTH=722
	34	Prupe.1G168300	Pp01	13712468	13714957	AT3G23770.1 | Symbols: | O-Glycosyl hydrolases family 17 protein | chr3:8565556-8567196 FORWARD LENGTH=476
	35	Prupe.1G168400	Pp01	13717083	13720199	AT3G23750.1 | Symbols: | Leucine-rich repeat protein kinase family protein | chr3:8558332-8561263 FORWARD LENGTH=928
	36	Prupe.1G168500	Pp01	13722496	13727094	AT3G23750.1 | Symbols: | Leucine-rich repeat protein kinase family protein | chr3:8558332-8561263 FORWARD LENGTH=928
	37	Prupe.1G168600	Pp01	13733550	13734767	AT5G48670.1 | Symbols: FEM111, AGL80 | AGAMOUS-like 80 | chr5:19738825-19739790 REVERSE LENGTH=321
	38	Prupe.1G168700	Pp01	13742342	13742769	AT5G48670.1 | Symbols: FEM111, AGL80 | AGAMOUS-like 80 | chr5:19738825-19739790 REVERSE LENGTH=321
	39	Prupe.1G168800	Pp01	13758307	13759874	AT1G24090.1 | Symbols: | RNase H family protein | chr1:8520834-8522737 FORWARD LENGTH=353
	40	Prupe.1G168900	Pp01	13783223	13784329	AT5G48670.1 | Symbols: FEM111, AGL80 | AGAMOUS-like 80 | chr5:19738825-19739790 REVERSE LENGTH=321
	41	Prupe.1G169000	Pp01	13811674	13813004	AT2G37470.1 | Symbols: | Histone superfamily protein | chr2:15736832-15737248 FORWARD LENGTH=138
	42	Prupe.1G169100	Pp01	13822009	13823433	AT4G15550.1 | Symbols: IAGLU | indole-3-acetate beta-D-glucosyltransferase | chr4:8877877-8879301 REVERSE LENGTH=474
	43	Prupe.1G169200	Pp01	13833179	13834603	AT4G15550.1 | Symbols: IAGLU | indole-3-acetate beta-D-glucosyltransferase | chr4:8877877-8879301 REVERSE LENGTH=474
	44	Prupe.1G169300	Pp01	13841834	13843258	AT4G15550.1 | Symbols: IAGLU | indole-3-acetate beta-D-glucosyltransferase | chr4:8877877-8879301 REVERSE LENGTH=474
	45	Prupe.1G169600	Pp01	13900643	13903179	AT3G06240.1 | Symbols: | F-box family protein | chr3:1887336-1888619 FORWARD LENGTH=427
	46	Prupe.1G169700	Pp01	13904668	13906929	AT4G14130.1 | Symbols: XTR7, XTH15 | xyloglucan endotransglucosylase/hydrolase 15 | chr4:8137161-8138196 REVERSE LENGTH=289
	47	Prupe.1G169800	Pp01	13952766	13953989	AT3G07870.1 | Symbols: | F-box and associated interaction domains-containing protein | chr3:2510871-2512124 FORWARD LENGTH=417
	48	Prupe.1G169900	Pp01	13955427	13956573	AT2G31470.1 | Symbols: DOR | F-box and associated interaction domains-containing protein | chr2:13407492-13408655 REVERSE LENGTH=387
	49	Prupe.1G170000	Pp01	13991365	13992617	AT3G07870.1 | Symbols: | F-box and associated interaction domains-containing protein | chr3:2510871-2512124 FORWARD LENGTH=417
	50	Prupe.1G170100	Pp01	14006851	14009377	AT3G07870.1 | Symbols: | F-box and associated interaction domains-containing protein | chr3:2510871-2512124 FORWARD LENGTH=417
	51	Prupe.1G170200	Pp01	14009867	14016411	AT3G49400.1 | Symbols: | Transducin/WD40 repeat-like superfamily protein | chr3:18319249-18324373 REVERSE LENGTH=892
	52	Prupe.1G170300	Pp01	14017845	14023252	AT3G23710.1 | Symbols: | Tic22-like family protein | chr3:8534061-8536148 FORWARD LENGTH=313
	53	Prupe.1G170500	Pp01	14049502	14056716	AT4G14200.1 | Symbols: | Pentatricopeptide repeat (PPR) superfamily protein | chr4:8185524-8188667 REVERSE LENGTH=784
	54	Prupe.1G170800	Pp01	14156346	14157568	AT3G26180.2 | Symbols: CYP71B20 | cytochrome P450, family 71, subfamily B, polypeptide 20 | chr3:9578407-9579993 REVERSE LENGTH=368
	55	Prupe.1G171000	Pp01	14216242	14220083	AT1G60420.1 | Symbols: | DC1 domain-containing protein | chr1:22261978-22264243 FORWARD LENGTH=578
	56	Prupe.1G171200	Pp01	14254522	14256328	AT1G30700.1 | Symbols: | FAD-binding Berberine family protein | chr1:10892623-10894437 FORWARD LENGTH=527
	57	Prupe.1G171300	Pp01	14256450	14258989	AT4G14190.1 | Symbols: | Pentatricopeptide repeat (PPR) superfamily protein | chr4:8183594-8185180 REVERSE LENGTH=501
	58	Prupe.1G171500	Pp01	14278291	14280400	AT3G61220.1 | Symbols: | NAD(P)-binding Rossmann-fold superfamily protein | chr3:22663025-22664316 FORWARD LENGTH=296
	59	Prupe.1G171600	Pp01	14280830	14282295	AT3G61220.1 | Symbols: | NAD(P)-binding Rossmann-fold superfamily protein | chr3:22663025-22664316 FORWARD LENGTH=296
	60	Prupe.1G171800	Pp01	14302152	14303077	AT3G61220.2 | Symbols: | NAD(P)-binding Rossmann-fold superfamily protein | chr3:22663025-22664316 FORWARD LENGTH=303
	61	Prupe.1G172000	Pp01	14337010	14340078	AT2G26920.1 | Symbols: | Ubiquitin-associated/translation elongation factor EF1B protein | chr2:11489648-11491588 FORWARD LENGTH=646
	62	Prupe.1G172100	Pp01	14353138	14360849	AT3G23660.1 | Symbols: | Sec23/Sec24 protein transport family protein | chr3:8513666-8517729 REVERSE LENGTH=765
	63	Prupe.1G172200	Pp01	14394760	14395955	AT4G12560.2 | Symbols: CPR30 | F-box and associated interaction domains-containing protein | chr4:7441815-7443157 FORWARD LENGTH=413
	64	Prupe.1G172300	Pp01	14400968	14402172	AT4G12560.2 | Symbols: CPR30 | F-box and associated interaction domains-containing protein | chr4:7441815-7443157 FORWARD LENGTH=413
	65	Prupe.1G172400	Pp01	14407208	14414036	AT4G14180.1 | Symbols: AtPRD1, PRD1 | putative recombination initiation defect 1 | chr4:8178330-8183515 FORWARD LENGTH=1268
	66	Prupe.1G172500	Pp01	14417166	14418317	AT3G47680.1 | Symbols: | DNA binding | chr3:17577483-17578391 REVERSE LENGTH=302
	67	Prupe.1G172600	Pp01	14430629	14434412	AT5G48570.1 | Symbols: ROF2, ATFKBP65, FKBP65 | FKBP-type peptidyl-prolyl cis-trans isomerase family protein | chr5:19690746-19693656 REVERSE LENGTH=578
	68	Prupe.1G172700	Pp01	14436465	14440750	AT2G43370.1 | Symbols: | RNA-binding (RRM/RBD/RNP motifs) family protein | chr2:18013431-18015376 FORWARD LENGTH=333
	69	Prupe.1G172800	Pp01	14441615	14444660	AT5G59240.1 | Symbols: | Ribosomal protein S8e family protein | chr5:23902626-23903670 REVERSE LENGTH=210
	70	Prupe.1G172900	Pp01	14453007	14454184	AT2G31980.1 | Symbols: AtCYS2, CYS2 | PHYTOCYSTATIN 2 | chr2:13609246-13609770 REVERSE LENGTH=147
	71	Prupe.1G173100	Pp01	14462438	14471593	AT3G23670.1 | Symbols: PAKRP1L, KINESIN-12B | phragmoplast-associated kinesin-related protein, putative | chr3:8519290-8525055 FORWARD LENGTH=1313
	72	Prupe.1G173300	Pp01	14478736	14481809	AT5G48560.1 | Symbols: | basic helix-loop-helix (bHLH) DNA-binding superfamily protein | chr5:19684160-19686871 FORWARD LENGTH=498
	73	Prupe.1G173400	Pp01	14497569	14506483	AT2G32000.1 | Symbols: | DNA topoisomerase, type IA, core | chr2:13615999-13621563 REVERSE LENGTH=865
	74	Prupe.1G173500	Pp01	14554516	14559917	AT2G32000.1 | Symbols: | DNA topoisomerase, type IA, core | chr2:13615999-13621563 REVERSE LENGTH=865
	75	Prupe.1G173900	Pp01	14596645	14598804	AT2G40010.1 | Symbols: | Ribosomal protein L10 family protein | chr2:16708578-16710448 REVERSE LENGTH=317
	76	Prupe.1G174100	Pp01	14644382	14654083	AT4G14210.1 | Symbols: PDS3, PDS, PDE226 | phytoene desaturase 3 | chr4:8190426-8194769 REVERSE LENGTH=566
	77	Prupe.1G174400	Pp01	14670929	14677042	AT3G23700.1 | Symbols: | Nucleic acid-binding proteins superfamily | chr3:8531689-8533742 REVERSE LENGTH=392
	78	Prupe.1G174500	Pp01	14680362	14685845	AT4G21410.1 | Symbols: CRK29 | cysteine-rich RLK (RECEPTOR-like protein kinase) 29 | chr4:11402463-11405025 REVERSE LENGTH=679
	79	Prupe.1G174900	Pp01	14722640	14727708	AT2G02955.1 | Symbols: MEE12 | maternal effect embryo arrest 12 | chr2:859592-861772 FORWARD LENGTH=666
	80	Prupe.1G175000	Pp01	14728588	14736039	AT1G14780.1 | Symbols: | MAC/Perforin domain-containing protein | chr1:5091020-5093873 FORWARD LENGTH=627
	81	Prupe.1G175100	Pp01	14738353	14740276	AT3G07880.1 | Symbols: SCN1 | Immunoglobulin E-set superfamily protein | chr3:2514175-2515544 FORWARD LENGTH=240
	82	Prupe.1G175200	Pp01	14743074	14755973	AT5G26570.1 | Symbols: PWD, OK1, ATGWD3 | catalytics;carbohydrate kinases;phosphoglucan, water dikinases | chr5:9261580-9267526 FORWARD LENGTH=1196
	83	Prupe.1G175300	Pp01	14773587	14774232	ATMG00900.1 | Symbols: CCB256 | cytochrome C biogenesis 256 | chrM:239988-240758 REVERSE LENGTH=256
	84	Prupe.1G175500	Pp01	14789081	14798665	AT1G60710.1 | Symbols: ATB2 | NAD(P)-linked oxidoreductase superfamily protein | chr1:22355073-22356627 REVERSE LENGTH=345
	85	Prupe.1G175600	Pp01	14818232	14821484	AT1G60710.1 | Symbols: ATB2 | NAD(P)-linked oxidoreductase superfamily protein | chr1:22355073-22356627 REVERSE LENGTH=345
	86	Prupe.1G175700	Pp01	14825373	14828490	AT1G60710.1 | Symbols: ATB2 | NAD(P)-linked oxidoreductase superfamily protein | chr1:22355073-22356627 REVERSE LENGTH=345
	87	Prupe.1G175800	Pp01	14842077	14845488	AT1G60710.1 | Symbols: ATB2 | NAD(P)-linked oxidoreductase superfamily protein | chr1:22355073-22356627 REVERSE LENGTH=345
	88	Prupe.1G176100	Pp01	14897434	14901030	AT5G56250.1 | Symbols: HAP8 | hapless 8 | chr5:22768918-22771869 REVERSE LENGTH=811
	89	Prupe.1G176200	Pp01	14917128	14919336	AT4G14180.1 | Symbols: AtPRD1, PRD1 | putative recombination initiation defect 1 | chr4:8178330-8183515 FORWARD LENGTH=1268
	90	Prupe.1G176300	Pp01	14965868	14967086	AT2G21660.2 | Symbols: ATGRP7, CCR2 | cold, circadian rhythm, and rna binding 2 | chr2:9265477-9266316 REVERSE LENGTH=159
	91	Prupe.1G176500	Pp01	14972907	14974671	AT4G29090.1 | Symbols: | Ribonuclease H-like superfamily protein | chr4:14333528-14335255 FORWARD LENGTH=575
	92	Prupe.1G176700	Pp01	15043672	15054785	AT1G48360.1 | Symbols: | zinc ion binding;nucleic acid binding;hydrolases, acting on acid anhydrides, in phosphorus-containing anhydrides | chr1:17868661-17872436 FORWARD LENGTH=746
	93	Prupe.1G176800	Pp01	15057123	15060329	AT5G62990.1 | Symbols: emb1692 | Ubiquitin carboxyl-terminal hydrolase family protein | chr5:25277828-25279312 FORWARD LENGTH=494
	94	Prupe.1G176900	Pp01	15063275	15068667	AT3G13340.2 | Symbols: | Transducin/WD40 repeat-like superfamily protein | chr3:4332370-4334603 FORWARD LENGTH=447
	95	Prupe.1G177000	Pp01	15076852	15080639	AT3G28040.1 | Symbols: | Leucine-rich receptor-like protein kinase family protein | chr3:10435139-10438268 FORWARD LENGTH=1016
	96	Prupe.1G177100	Pp01	15083095	15088641	AT1G10840.1 | Symbols: TIF3H1 | translation initiation factor 3 subunit H1 | chr1:3607885-3610299 REVERSE LENGTH=337
	97	Prupe.1G177200	Pp01	15112038	15114254	AT5G16740.1 | Symbols: | Transmembrane amino acid transporter family protein | chr5:5501044-5502856 REVERSE LENGTH=426
	98	Prupe.1G177300	Pp01	15137429	15139432	AT5G16490.1 | Symbols: RIC4 | ROP-interactive CRIB motif-containing protein 4 | chr5:5384468-5385205 REVERSE LENGTH=153
	99	Prupe.1G177400	Pp01	15141339	15146940	AT3G02750.2 | Symbols: | Protein phosphatase 2C family protein | chr3:593601-595457 REVERSE LENGTH=492
	100	Prupe.1G177500	Pp01	15182868	15185678	AT1G10830.1 | Symbols: Z-ISO, Z-ISO1.1 | 15-cis-zeta-carotene isomerase | chr1:3605736-3607449 REVERSE LENGTH=367
	101	Prupe.1G177600	Pp01	15192227	15199192	AT1G05840.1 | Symbols: | Eukaryotic aspartyl protease family protein | chr1:1762843-1766150 REVERSE LENGTH=485
	102	Prupe.1G177700	Pp01	15200790	15201601	AT1G05835.1 | Symbols: | PHD finger protein | chr1:1762248-1762702 FORWARD LENGTH=127
	103	Prupe.1G177800	Pp01	15206031	15220283	AT1G05830.2 | Symbols: ATX2 | trithorax-like protein 2 | chr1:1754452-1761225 FORWARD LENGTH=1083
	104	Prupe.1G178000	Pp01	15254982	15264782	AT1G16970.1 | Symbols: KU70, ATKU70 | KU70 homolog | chr1:5801159-5805724 REVERSE LENGTH=621
	105	Prupe.1G178100	Pp01	15266750	15268669	AT4G19191.1 | Symbols: | Tetratricopeptide repeat (TPR)-like superfamily protein | chr4:10496228-10498192 FORWARD LENGTH=654
	106	Prupe.1G178400	Pp01	15304141	15307207	AT3G59010.1 | Symbols: PME61 | pectin methylesterase 61 | chr3:21803015-21805098 REVERSE LENGTH=529
	107	Prupe.1G178500	Pp01	15308884	15310452	AT2G43060.1 | Symbols: IBH1 | ILI1 binding bHLH 1 | chr2:17909247-17909717 FORWARD LENGTH=156
	108	Prupe.1G178600	Pp01	15341754	15348509	AT1G79730.1 | Symbols: ELF7 | hydroxyproline-rich glycoprotein family protein | chr1:30000743-30003969 REVERSE LENGTH=589
	109	Prupe.1G178800	Pp01	15368687	15370112	AT3G16360.2 | Symbols: AHP4 | HPT phosphotransmitter 4 | chr3:5554351-5555518 FORWARD LENGTH=145
	110	Prupe.1G179000	Pp01	15409123	15410875	AT5G12890.1 | Symbols: | UDP-Glycosyltransferase superfamily protein | chr5:4069658-4071124 REVERSE LENGTH=488
qP-SSC1.32	1	Prupe.1G179200	Pp01	15452852	15454635	AT2G01050.1 | Symbols: | zinc ion binding;nucleic acid binding | chr2:68337-69884 REVERSE LENGTH=515
	2	Prupe.1G179400	Pp01	15475994	15478096	AT5G12890.1 | Symbols: | UDP-Glycosyltransferase superfamily protein | chr5:4069658-4071124 REVERSE LENGTH=488
	3	Prupe.1G179500	Pp01	15478844	15485000	AT5G22440.2 | Symbols: | Ribosomal protein L1p/L10e family | chr5:7435328-7436486 REVERSE LENGTH=217
	4	Prupe.1G179700	Pp01	15531797	15533902	AT5G12890.1 | Symbols: | UDP-Glycosyltransferase superfamily protein | chr5:4069658-4071124 REVERSE LENGTH=488
	5	Prupe.1G179800	Pp01	15579478	15582276	AT1G05850.1 | Symbols: POM1, ERH2, ELP1, CTL1, ELP, HOT2, ATCTL1 | Chitinase family protein | chr1:1766833-1768117 REVERSE LENGTH=321
	6	Prupe.1G179900	Pp01	15585771	15586531	AT5G48485.1 | Symbols: DIR1 | Bifunctional inhibitor/lipid-transfer protein/seed storage 2S albumin superfamily protein | chr5:19646317-19646625 REVERSE LENGTH=102
	7	Prupe.1G180000	Pp01	15596681	15607767	AT2G43070.1 | Symbols: SPPL3, ATSPPL3 | SIGNAL PEPTIDE PEPTIDASE-LIKE 3 | chr2:17911233-17914776 REVERSE LENGTH=540
	8	Prupe.1G180100	Pp01	15609617	15620396	AT2G43080.1 | Symbols: AT-P4H-1 | P4H isoform 1 | chr2:17915755-17918599 FORWARD LENGTH=283
	9	Prupe.1G180200	Pp01	15662627	15669808	AT3G20000.1 | Symbols: TOM40 | translocase of the outer mitochondrial membrane 40 | chr3:6967685-6970247 FORWARD LENGTH=309
	10	Prupe.1G180300	Pp01	15686686	15689852	AT5G01110.1 | Symbols: | Tetratricopeptide repeat (TPR)-like superfamily protein | chr5:42114-44303 REVERSE LENGTH=729
	11	Prupe.1G180400	Pp01	15689949	15690540	AT2G31970.1 | Symbols: RAD50, ATRAD50 | DNA repair-recombination protein (RAD50) | chr2:13600657-13608815 FORWARD LENGTH=1316
	12	Prupe.1G180500	Pp01	15693614	15705317	AT2G31660.1 | Symbols: SAD2, URM9 | ARM repeat superfamily protein | chr2:13464519-13471353 FORWARD LENGTH=1040
	13	Prupe.1G180700	Pp01	15745993	15758525	AT3G09360.1 | Symbols: | Cyclin/Brf1-like TBP-binding protein | chr3:2873796-2878432 FORWARD LENGTH=604
	14	Prupe.1G180800	Pp01	15763580	15765586	AT1G78380.1 | Symbols: ATGSTU19, GST8, GSTU19 | glutathione S-transferase TAU 19 | chr1:29486659-29487819 REVERSE LENGTH=219
	15	Prupe.1G180900	Pp01	15790391	15792100	AT5G12890.1 | Symbols: | UDP-Glycosyltransferase superfamily protein | chr5:4069658-4071124 REVERSE LENGTH=488
	16	Prupe.1G181000	Pp01	15812835	15814361	AT5G12890.1 | Symbols: | UDP-Glycosyltransferase superfamily protein | chr5:4069658-4071124 REVERSE LENGTH=488
	17	Prupe.1G181100	Pp01	15823481	15827151	AT2G43120.1 | Symbols: | RmlC-like cupins superfamily protein | chr2:17927339-17928871 FORWARD LENGTH=321
qP-SSC1.52	1	Prupe.1G229500	Pp01	24248490	24253519	AT1G24330.1 | Symbols: | ARM repeat superfamily protein | chr1:8631779-8634835 FORWARD LENGTH=771
	2	Prupe.1G229600	Pp01	24253751	24255233	AT3G50940.1 | Symbols: | P-loop containing nucleoside triphosphate hydrolases superfamily protein | chr3:18934086-18935528 FORWARD LENGTH=451
	3	Prupe.1G229700	Pp01	24256176	24258117	AT2G45550.1 | Symbols: CYP76C4 | cytochrome P450, family 76, subfamily C, polypeptide 4 | chr2:18773541-18775654 REVERSE LENGTH=511
qP-SSC1.62	1	Prupe.1G245500	Pp01	25909218	25910911	AT1G24590.1 | Symbols: DRNL, DRN-LIKE, SOB2, ESR2 | DORNROSCHEN-like | chr1:8714389-8715309 REVERSE LENGTH=306
	2	Prupe.1G245700	Pp01	25920012	25923723	AT1G67900.3 | Symbols: | Phototropic-responsive NPH3 family protein | chr1:25467737-25469888 FORWARD LENGTH=631
	3	Prupe.1G245800	Pp01	25934709	25938018	AT1G12990.1 | Symbols: | beta-1,4-N-acetylglucosaminyltransferase family protein | chr1:4433973-4435552 FORWARD LENGTH=392
	4	Prupe.1G246100	Pp01	25941338	25942769	AT1G67856.1 | Symbols: | RING/U-box superfamily protein | chr1:25442486-25442887 FORWARD LENGTH=133
	5	Prupe.1G246300	Pp01	25953007	25956724	AT1G67840.2 | Symbols: CSK | chloroplast sensor kinase | chr1:25434156-25436216 FORWARD LENGTH=445
	6	Prupe.1G246400	Pp01	25957401	25960514	AT1G67820.1 | Symbols: | Protein phosphatase 2C family protein | chr1:25429882-25431484 FORWARD LENGTH=445
	7	Prupe.1G246600	Pp01	25963175	25965660	AT3G26430.1 | Symbols: | GDSL-like Lipase/Acylhydrolase superfamily protein | chr3:9674419-9675889 FORWARD LENGTH=380
	8	Prupe.1G246700	Pp01	25967940	25970684	AT3G26430.1 | Symbols: | GDSL-like Lipase/Acylhydrolase superfamily protein | chr3:9674419-9675889 FORWARD LENGTH=380
	9	Prupe.1G246800	Pp01	25972187	25975809	AT1G13020.1 | Symbols: EIF4B2 | eukaryotic initiation factor 4B2 | chr1:4440927-4443520 REVERSE LENGTH=549
	10	Prupe.1G246900	Pp01	25976987	25979370	AT1G67810.1 | Symbols: SUFE2 | sulfur E2 | chr1:25426488-25427264 FORWARD LENGTH=258
	11	Prupe.1G247000	Pp01	25982356	25987373	AT3G26380.1 | Symbols: | Melibiase family protein | chr3:9660140-9663145 FORWARD LENGTH=647
	12	Prupe.1G247100	Pp01	25990462	25995851	AT3G26370.1 | Symbols: | O-fucosyltransferase family protein | chr3:9656886-9659741 FORWARD LENGTH=557
	13	Prupe.1G247200	Pp01	25995186	25998370	AT1G10700.1 | Symbols: PRS3 | phosphoribosyl pyrophosphate (PRPP) synthase 3 | chr1:3554157-3556274 FORWARD LENGTH=411
	14	Prupe.1G247300	Pp01	25998623	26000729	AT1G80170.1 | Symbols: | Pectin lyase-like superfamily protein | chr1:30153646-30155683 REVERSE LENGTH=444
	15	Prupe.1G247400	Pp01	26026264	26030007	AT1G70570.1 | Symbols: | anthranilate phosphoribosyltransferase, putative | chr1:26608719-26612062 FORWARD LENGTH=595
	16	Prupe.1G247500	Pp01	26032657	26035577	AT1G10710.2 | Symbols: PHS1 | poor homologous synapsis 1 | chr1:3558423-3560407 FORWARD LENGTH=349
	17	Prupe.1G247600	Pp01	26036030	26039515	AT1G10710.2 | Symbols: PHS1 | poor homologous synapsis 1 | chr1:3558423-3560407 FORWARD LENGTH=349
	18	Prupe.1G247700	Pp01	26039365	26040773	AT5G17820.1 | Symbols: | Peroxidase superfamily protein | chr5:5888195-5890101 REVERSE LENGTH=313
	19	Prupe.1G247800	Pp01	26047043	26048620	AT3G03670.1 | Symbols: | Peroxidase superfamily protein | chr3:901985-903349 REVERSE LENGTH=321
	20	Prupe.1G247900	Pp01	26053399	26057027	AT1G51940.1 | Symbols: | protein kinase family protein / peptidoglycan-binding LysM domain-containing protein | chr1:19296092-19298941 REVERSE LENGTH=651
	21	Prupe.1G248000	Pp01	26072172	26075694	AT1G60780.1 | Symbols: HAP13 | Clathrin adaptor complexes medium subunit family protein | chr1:22369289-22371885 REVERSE LENGTH=428
	22	Prupe.1G248200	Pp01	26079922	26082684	AT1G70560.1 | Symbols: WEI8, TAA1, SAV3 | tryptophan aminotransferase of Arabidopsis 1 | chr1:26604894-26607319 FORWARD LENGTH=391
	23	Prupe.1G248300	Pp01	26086989	26088966	AT1G70560.1 | Symbols: WEI8, TAA1, SAV3 | tryptophan aminotransferase of Arabidopsis 1 | chr1:26604894-26607319 FORWARD LENGTH=391
	24	Prupe.1G248400	Pp01	26095317	26098747	AT1G10740.4 | Symbols: | alpha/beta-Hydrolases superfamily protein | chr1:3568343-3570466 REVERSE LENGTH=473
	25	Prupe.1G248500	Pp01	26103461	26105995	AT1G60770.1 | Symbols: | Tetratricopeptide repeat (TPR)-like superfamily protein | chr1:22366959-22368648 REVERSE LENGTH=491
	26	Prupe.1G248800	Pp01	26122218	26123368	AT1G17100.1 | Symbols: | SOUL heme-binding family protein | chr1:5844766-5845539 FORWARD LENGTH=232
	27	Prupe.1G248900	Pp01	26123294	26135276	AT1G10760.1 | Symbols: SEX1, SOP1, SOP, GWD1, GWD | Pyruvate phosphate dikinase, PEP/pyruvate binding domain | chr1:3581210-3590043 REVERSE LENGTH=1399
	28	Prupe.1G249000	Pp01	26156374	26159074	AT1G12940.1 | Symbols: ATNRT2.5, NRT2.5 | nitrate transporter2.5 | chr1:4416405-4418337 FORWARD LENGTH=502
	29	Prupe.1G249100	Pp01	26159090	26159866	AT1G70540.1 | Symbols: EDA24 | Plant invertase/pectin methylesterase inhibitor superfamily protein | chr1:26593973-26594476 FORWARD LENGTH=167
	30	Prupe.1G249200	Pp01	26161298	26164067	AT3G26610.1 | Symbols: | Pectin lyase-like superfamily protein | chr3:9777025-9780267 FORWARD LENGTH=470
	31	Prupe.1G249300	Pp01	26166799	26170043	AT1G70530.1 | Symbols: CRK3 | cysteine-rich RLK (RECEPTOR-like protein kinase) 3 | chr1:26588750-26591379 REVERSE LENGTH=646
	32	Prupe.1G249400	Pp01	26172709	26176413	AT1G70520.1 | Symbols: CRK2 | cysteine-rich RLK (RECEPTOR-like protein kinase) 2 | chr1:26584888-26587334 REVERSE LENGTH=649
	33	Prupe.1G249500	Pp01	26176310	26178086	AT1G23360.1 | Symbols: MENG | S-adenosyl-L-methionine-dependent methyltransferases superfamily protein | chr1:8295421-8296893 REVERSE LENGTH=261
	34	Prupe.1G249600	Pp01	26178706	26183860	AT1G23380.1 | Symbols: KNAT6, KNAT6L, KNAT6S | KNOTTED1-like homeobox gene 6 | chr1:8297499-8302492 REVERSE LENGTH=327
	35	Prupe.1G249800	Pp01	26206142	26212028	AT1G60800.1 | Symbols: NIK3 | NSP-interacting kinase 3 | chr1:22383601-22386931 REVERSE LENGTH=632
	36	Prupe.1G249900	Pp01	26216785	26218121	AT1G23390.1 | Symbols: | Kelch repeat-containing F-box family protein | chr1:8309449-8310633 REVERSE LENGTH=394
	37	Prupe.1G250100	Pp01	26226155	26229973	AT1G60810.1 | Symbols: ACLA-2 | ATP-citrate lyase A-2 | chr1:22388691-22390993 REVERSE LENGTH=423
	38	Prupe.1G250200	Pp01	26234726	26236500	AT1G10650.1 | Symbols: | SBP (S-ribonuclease binding protein) family protein | chr1:3524122-3525318 REVERSE LENGTH=339
	39	Prupe.1G250300	Pp01	26242149	26243626	AT1G11475.1 | Symbols: NRPB10, NRPD10, NRPE10 | RNA polymerases N / 8 kDa subunit | chr1:3862520-3863805 FORWARD LENGTH=71
	40	Prupe.1G250500	Pp01	26248367	26249994	AT1G23420.1 | Symbols: INO | Plant-specific transcription factor YABBY family protein | chr1:8317423-8319104 FORWARD LENGTH=231
	41	Prupe.1G250600	Pp01	26252305	26253104	AT2G47110.2 | Symbols: UBQ6 | ubiquitin 6 | chr2:19344701-19345174 FORWARD LENGTH=157
	42	Prupe.1G250700	Pp01	26253437	26257067	AT1G23400.1 | Symbols: CAF2, ATCAF2 | RNA-binding CRS1 / YhbY (CRM) domain-containing protein | chr1:8312199-8314740 REVERSE LENGTH=564
	43	Prupe.1G250900	Pp01	26260900	26262034	AT5G05370.1 | Symbols: | Cytochrome b-c1 complex, subunit 8 protein | chr5:1590977-1591869 REVERSE LENGTH=72
	44	Prupe.1G251000	Pp01	26265852	26268771	AT1G23440.1 | Symbols: | Peptidase C15, pyroglutamyl peptidase I-like | chr1:8321940-8324019 FORWARD LENGTH=217
	45	Prupe.1G251100	Pp01	26269435	26275078	AT1G23450.1 | Symbols: | Tetratricopeptide repeat (TPR)-like superfamily protein | chr1:8324698-8326697 FORWARD LENGTH=666
	46	Prupe.1G251200	Pp01	26281821	26286306	AT1G60590.1 | Symbols: | Pectin lyase-like superfamily protein | chr1:22314426-22316867 REVERSE LENGTH=540
	47	Prupe.1G251300	Pp01	26287013	26289164	AT1G60550.1 | Symbols: ECHID, DHNS | enoyl-CoA hydratase/isomerase D | chr1:22305988-22308092 REVERSE LENGTH=337
	48	Prupe.1G251400	Pp01	26292478	26299678	AT1G60490.1 | Symbols: ATVPS34, VPS34, PI3K | vacuolar protein sorting 34 | chr1:22285792-22290190 REVERSE LENGTH=814
	49	Prupe.1G251500	Pp01	26300319	26303332	AT1G10630.1 | Symbols: ATARFA1F, ARFA1F | ADP-ribosylation factor A1F | chr1:3513189-3514230 REVERSE LENGTH=181
	50	Prupe.1G251600	Pp01	26307618	26309671	AT1G60470.1 | Symbols: AtGolS4, GolS4 | galactinol synthase 4 | chr1:22279181-22280454 REVERSE LENGTH=334
	51	Prupe.1G251800	Pp01	26316428	26320256	AT4G32180.3 | Symbols: ATPANK2, PANK2 | pantothenate kinase 2 | chr4:15538340-15543715 REVERSE LENGTH=783
	52	Prupe.1G252000	Pp01	26333872	26336643	AT1G60420.1 | Symbols: | DC1 domain-containing protein | chr1:22261978-22264243 FORWARD LENGTH=578
	53	Prupe.1G252100	Pp01	26340202	26344203	AT1G60420.1 | Symbols: | DC1 domain-containing protein | chr1:22261978-22264243 FORWARD LENGTH=578
	54	Prupe.1G252200	Pp01	26354850	26358153	AT1G60420.1 | Symbols: | DC1 domain-containing protein | chr1:22261978-22264243 FORWARD LENGTH=578
	55	Prupe.1G252400	Pp01	26363444	26365487	AT2G05790.1 | Symbols: | O-Glycosyl hydrolases family 17 protein | chr2:2199450-2201293 FORWARD LENGTH=472
	56	Prupe.1G252600	Pp01	26368408	26371360	AT1G10610.1 | Symbols: | basic helix-loop-helix (bHLH) DNA-binding superfamily protein | chr1:3506463-3508752 FORWARD LENGTH=441
	57	Prupe.1G252700	Pp01	26371255	26375008	AT1G23540.1 | Symbols: IGI1, AtPERK12 | Protein kinase superfamily protein | chr1:8346942-8349786 REVERSE LENGTH=720
	58	Prupe.1G252800	Pp01	26382900	26385003	AT1G23550.1 | Symbols: SRO2 | similar to RCD one 2 | chr1:8350912-8352232 FORWARD LENGTH=323
	59	Prupe.1G252900	Pp01	26385277	26391635	AT5G14720.1 | Symbols: | Protein kinase superfamily protein | chr5:4748212-4752642 REVERSE LENGTH=674
	60	Prupe.1G253200	Pp01	26395600	26400084	AT1G10600.1 | Symbols: AMSH2 | associated molecule with the SH3 domain of STAM 2 | chr1:3503765-3505190 FORWARD LENGTH=223
	61	Prupe.1G253300	Pp01	26419404	26422675	AT5G14740.1 | Symbols: CA2, CA18, BETA CA2 | carbonic anhydrase 2 | chr5:4758257-4762382 FORWARD LENGTH=331
	62	Prupe.1G253400	Pp01	26440293	26441616	AT5G14750.1 | Symbols: WER, ATMYB66, WER1, MYB66 | myb domain protein 66 | chr5:4763656-4764738 REVERSE LENGTH=203
	63	Prupe.1G253500	Pp01	26444511	26446801	AT1G23740.1 | Symbols: | Oxidoreductase, zinc-binding dehydrogenase family protein | chr1:8398245-8399656 REVERSE LENGTH=386
	64	Prupe.1G253600	Pp01	26446841	26449700	AT1G23750.1 | Symbols: | Nucleic acid-binding, OB-fold-like protein | chr1:8400638-8401171 FORWARD LENGTH=137
	65	Prupe.1G253700	Pp01	26456351	26458995	AT1G70370.2 | Symbols: PG2 | polygalacturonase 2 | chr1:26513003-26514998 REVERSE LENGTH=626
	66	Prupe.1G253800	Pp01	26468579	26470991	AT1G70370.2 | Symbols: PG2 | polygalacturonase 2 | chr1:26513003-26514998 REVERSE LENGTH=626
qP-SSC1.72	1	Prupe.1G254700	Pp01	26563941	26569387	AT1G60200.1 | Symbols: | splicing factor PWI domain-containing protein / RNA recognition motif (RRM)-containing protein | chr1:22200882-22205241 REVERSE LENGTH=899
	2	Prupe.1G254800	Pp01	26569795	26571820	AT1G70330.1 | Symbols: ENT1,AT, ENT1 | equilibrative nucleotide transporter 1 | chr1:26502920-26504360 FORWARD LENGTH=450
	3	Prupe.1G254900	Pp01	26578851	26581479	AT3G59110.1 | Symbols: | Protein kinase superfamily protein | chr3:21855673-21857847 FORWARD LENGTH=512
	4	Prupe.1G255000	Pp01	26581535	26584014	AT1G60190.1 | Symbols: | ARM repeat superfamily protein | chr1:22198403-22200463 FORWARD LENGTH=686
	5	Prupe.1G255100	Pp01	26585985	26587731	AT1G10550.1 | Symbols: XTH33, XET | xyloglucan:xyloglucosyl transferase 33 | chr1:3479257-3480957 REVERSE LENGTH=310
	6	Prupe.1G255200	Pp01	26587861	26593364	AT1G23800.1 | Symbols: ALDH2B7, ALDH2B | aldehyde dehydrogenase 2B7 | chr1:8412238-8414804 REVERSE LENGTH=534
	7	Prupe.1G255300	Pp01	26605675	26609290	AT1G23820.1 | Symbols: SPDS1 | spermidine synthase 1 | chr1:8420278-8422724 FORWARD LENGTH=378
	8	Prupe.1G255500	Pp01	26613575	26616233	AT4G19170.1 | Symbols: NCED4, CCD4 | nine-cis-epoxycarotenoid dioxygenase 4 | chr4:10481835-10483622 FORWARD LENGTH=595
	9	Prupe.1G255900	Pp01	26622195	26625355	AT1G23860.4 | Symbols: RSZP21, RSZ21, At-RSZ21 | RS-containing zinc finger protein 21 | chr1:8428091-8429164 REVERSE LENGTH=183
	10	Prupe.1G256000	Pp01	26627258	26633265	AT1G60160.1 | Symbols: | Potassium transporter family protein | chr1:22188330-22191395 REVERSE LENGTH=827
	11	Prupe.1G256100	Pp01	26638043	26643996	AT1G70300.1 | Symbols: KUP6 | K+ uptake permease 6 | chr1:26477993-26481233 REVERSE LENGTH=782
	12	Prupe.1G256200	Pp01	26652367	26657380	AT1G60140.1 | Symbols: ATTPS10, TPS10 | trehalose phosphate synthase | chr1:22177246-22180073 REVERSE LENGTH=861
	13	Prupe.1G256300	Pp01	26659953	26663649	AT1G70280.2 | Symbols: | NHL domain-containing protein | chr1:26466086-26468471 REVERSE LENGTH=509
	14	Prupe.1G256400	Pp01	26663999	26666017	AT1G23890.2 | Symbols: | NHL domain-containing protein | chr1:8438900-8440803 REVERSE LENGTH=400
	15	Prupe.1G256500	Pp01	26667841	26677819	AT1G60070.1 | Symbols: | Adaptor protein complex AP-1, gamma subunit | chr1:22142944-22149296 REVERSE LENGTH=862
	16	Prupe.1G256600	Pp01	26680084	26681908	AT5G40250.1 | Symbols: | RING/U-box superfamily protein | chr5:16086056-16087186 FORWARD LENGTH=376
	17	Prupe.1G256800	Pp01	26690780	26697847	AT5G26830.1 | Symbols: | Threonyl-tRNA synthetase | chr5:9437351-9441568 FORWARD LENGTH=709
	18	Prupe.1G256900	Pp01	26698750	26700940	AT1G60060.1 | Symbols: | Serine/threonine-protein kinase WNK (With No Lysine)-related | chr1:22139282-22141585 FORWARD LENGTH=386
	19	Prupe.1G257100	Pp01	26727229	26729202	AT3G28050.1 | Symbols: | nodulin MtN21 /EamA-like transporter family protein | chr3:10442984-10445216 FORWARD LENGTH=367
	20	Prupe.1G257200	Pp01	26734934	26737470	AT5G40230.1 | Symbols: | nodulin MtN21 /EamA-like transporter family protein | chr5:16079814-16081735 REVERSE LENGTH=370
	21	Prupe.1G257300	Pp01	26748159	26751001	AT3G28050.1 | Symbols: | nodulin MtN21 /EamA-like transporter family protein | chr3:10442984-10445216 FORWARD LENGTH=367
	22	Prupe.1G257400	Pp01	26751120	26754649	AT5G40240.1 | Symbols: | nodulin MtN21 /EamA-like transporter family protein | chr5:16082325-16084466 REVERSE LENGTH=368
	23	Prupe.1G257500	Pp01	26755054	26757420	AT5G40240.2 | Symbols: | nodulin MtN21 /EamA-like transporter family protein | chr5:16082325-16084810 REVERSE LENGTH=382
qP-SSC1.81	1	Prupe.1G295800	Pp01	29247028	29249995	AT3G30390.2 | Symbols: | Transmembrane amino acid transporter family protein | chr3:11977112-11978827 REVERSE LENGTH=460
	2	Prupe.1G295900	Pp01	29263982	29267691	AT1G68940.1 | Symbols: | Armadillo/beta-catenin-like repeat family protein | chr1:25922001-25925374 REVERSE LENGTH=1033
	3	Prupe.1G296000	Pp01	29268733	29270948	AT2G26710.1 | Symbols: BAS1, CYP734A1, CYP72B1 | Cytochrome P450 superfamily protein | chr2:11380700-11383413 FORWARD LENGTH=520
	4	Prupe.1G296100	Pp01	29272851	29275215	AT2G26710.1 | Symbols: BAS1, CYP734A1, CYP72B1 | Cytochrome P450 superfamily protein | chr2:11380700-11383413 FORWARD LENGTH=520
	5	Prupe.1G296300	Pp01	29280603	29283004	AT2G26710.1 | Symbols: BAS1, CYP734A1, CYP72B1 | Cytochrome P450 superfamily protein | chr2:11380700-11383413 FORWARD LENGTH=520
	6	Prupe.1G296400	Pp01	29284925	29286548	AT3G14610.1 | Symbols: CYP72A7 | cytochrome P450, family 72, subfamily A, polypeptide 7 | chr3:4912565-4914503 FORWARD LENGTH=512
	7	Prupe.1G296600	Pp01	29293009	29295475	AT2G26710.1 | Symbols: BAS1, CYP734A1, CYP72B1 | Cytochrome P450 superfamily protein | chr2:11380700-11383413 FORWARD LENGTH=520
	8	Prupe.1G296900	Pp01	29316922	29318958	AT2G26710.1 | Symbols: BAS1, CYP734A1, CYP72B1 | Cytochrome P450 superfamily protein | chr2:11380700-11383413 FORWARD LENGTH=520
	9	Prupe.1G297100	Pp01	29320355	29325694	AT1G68930.1 | Symbols: | pentatricopeptide (PPR) repeat-containing protein | chr1:25918314-25920545 FORWARD LENGTH=743
	10	Prupe.1G297200	Pp01	29326008	29329882	AT1G68920.2 | Symbols: | basic helix-loop-helix (bHLH) DNA-binding superfamily protein | chr1:25915620-25917675 FORWARD LENGTH=486
	11	Prupe.1G297300	Pp01	29335729	29339124	AT1G68910.3 | Symbols: WIT2 | WPP domain-interacting protein 2 | chr1:25908373-25910485 REVERSE LENGTH=582
	12	Prupe.1G298000	Pp01	29390631	29402304	AT1G68890.1 | Symbols: | magnesium ion binding;thiamin pyrophosphate binding;hydro-lyases | chr1:25896988-25906553 FORWARD LENGTH=1715
	13	Prupe.1G298100	Pp01	29402963	29404528	AT2G04032.1 | Symbols: ZIP7 | zinc transporter 7 precursor | chr2:1289944-1291251 FORWARD LENGTH=365
	14	Prupe.1G298200	Pp01	29410282	29411546	AT1G13600.1 | Symbols: AtbZIP58, bZIP58 | basic leucine-zipper 58 | chr1:4650787-4651377 REVERSE LENGTH=196
	15	Prupe.1G298400	Pp01	29416697	29417721	AT3G49780.1 | Symbols: ATPSK4, ATPSK3 (FORMER SYMBOL), PSK4 | phytosulfokine 4 precursor | chr3:18465750-18466254 FORWARD LENGTH=79
	16	Prupe.1G298500	Pp01	29418866	29422960	AT1G26230.1 | Symbols: | TCP-1/cpn60 chaperonin family protein | chr1:9072388-9075272 REVERSE LENGTH=611
	17	Prupe.1G298700	Pp01	29424280	29425084	AT1G26220.1 | Symbols: | Acyl-CoA N-acyltransferases (NAT) superfamily protein | chr1:9071157-9071750 FORWARD LENGTH=197
	18	Prupe.1G298900	Pp01	29428803	29432822	AT1G13580.3 | Symbols: LAG13 | LAG1 longevity assurance homolog 3 | chr1:4645006-4646765 REVERSE LENGTH=308
	19	Prupe.1G299000	Pp01	29433368	29436759	AT1G68850.1 | Symbols: | Peroxidase superfamily protein | chr1:25883806-25885177 REVERSE LENGTH=336
	20	Prupe.1G299100	Pp01	29440986	29447844	AT1G26190.1 | Symbols: | Phosphoribulokinase / Uridine kinase family | chr1:9057285-9060433 REVERSE LENGTH=674
	21	Prupe.1G299200	Pp01	29448335	29450935	AT1G13570.1 | Symbols: | F-box/RNI-like superfamily protein | chr1:4642528-4643930 REVERSE LENGTH=416
	22	Prupe.1G299300	Pp01	29451514	29454687	AT5G16000.1 | Symbols: NIK1 | NSP-interacting kinase 1 | chr5:5224264-5227003 FORWARD LENGTH=638
	23	Prupe.1G299500	Pp01	29461785	29463241	AT3G25570.2 | Symbols: | Adenosylmethionine decarboxylase family protein | chr3:9287413-9288462 REVERSE LENGTH=349
	24	Prupe.1G299600	Pp01	29463337	29463612	AT3G02468.1 | Symbols: CPuORF9 | conserved peptide upstream open reading frame 9 | chr3:509815-510068 FORWARD LENGTH=52
	25	Prupe.1G299700	Pp01	29478853	29483910	AT3G57030.1 | Symbols: | Calcium-dependent phosphotriesterase superfamily protein | chr3:21101653-21103204 REVERSE LENGTH=374
	26	Prupe.1G300500	Pp01	29508785	29520481	AT1G26170.1 | Symbols: | ARM repeat superfamily protein | chr1:9047539-9054438 REVERSE LENGTH=1022
	27	Prupe.1G300600	Pp01	29520589	29521642	AT1G53550.1 | Symbols: | F-box family protein | chr1:19983411-19984637 FORWARD LENGTH=408
	28	Prupe.1G300700	Pp01	29532239	29533669	AT5G03500.3 | Symbols: | Mediator complex, subunit Med7 | chr5:876673-877660 REVERSE LENGTH=168
	29	Prupe.1G300800	Pp01	29550219	29550816	AT1G68760.1 | Symbols: ATNUDT1, ATNUDX1, NUDX1 | nudix hydrolase 1 | chr1:25829090-25829607 FORWARD LENGTH=147
	30	Prupe.1G300900	Pp01	29575643	29576932	AT1G52490.1 | Symbols: | CONTAINS InterPro DOMAIN/s: F-box domain, cyclin-like (InterPro:IPR001810), F-box domain, Skp2-like (InterPro:IPR022364)
	31	Prupe.1G301000	Pp01	29603878	29605363	AT3G43430.1 | Symbols: | RING/U-box superfamily protein | chr3:15354758-15355261 REVERSE LENGTH=167
	32	Prupe.1G301100	Pp01	29620827	29624606	AT1G26160.1 | Symbols: | Metal-dependent phosphohydrolase | chr1:9044784-9046945 REVERSE LENGTH=258
	33	Prupe.1G301200	Pp01	29627730	29630751	AT1G26150.1 | Symbols: ATPERK10, PERK10 | proline-rich extensin-like receptor kinase 10 | chr1:9039790-9042873 REVERSE LENGTH=762
	34	Prupe.1G301400	Pp01	29633634	29634840	AT3G25600.1 | Symbols: | Calcium-binding EF-hand family protein | chr3:9307367-9307852 FORWARD LENGTH=161
	35	Prupe.1G301500	Pp01	29635093	29641629	AT1G68710.1 | Symbols: | ATPase E1-E2 type family protein / haloacid dehalogenase-like hydrolase family protein | chr1:25793498-25797975 REVERSE LENGTH=1200
	36	Prupe.1G301600	Pp01	29647474	29653007	AT1G68720.1 | Symbols: TADA, ATTADA | tRNA arginine adenosine deaminase | chr1:25804547-25808820 FORWARD LENGTH=1307
	37	Prupe.1G301800	Pp01	29654993	29656690	AT1G68730.1 | Symbols: | Zim17-type zinc finger protein | chr1:25810321-25811128 REVERSE LENGTH=170
	38	Prupe.1G301900	Pp01	29656908	29662613	AT1G68740.1 | Symbols: PHO1;H1 | EXS (ERD1/XPR1/SYG1) family protein | chr1:25812735-25816574 REVERSE LENGTH=784
	39	Prupe.1G302000	Pp01	29673333	29678480	AT1G26120.1 | Symbols: ICME-LIKE1 | alpha/beta-Hydrolases superfamily protein | chr1:9028656-9031402 REVERSE LENGTH=476
	40	Prupe.1G302200	Pp01	29687405	29687756	AT4G09000.1 | Symbols: GRF1, GF14 CHI | general regulatory factor 1 | chr4:5775387-5777157 FORWARD LENGTH=267
	41	Prupe.1G302500	Pp01	29696708	29700968	AT3G25620.2 | Symbols: | ABC-2 type transporter family protein | chr3:9316677-9319505 REVERSE LENGTH=672
	42	Prupe.1G302700	Pp01	29707931	29715477	AT1G68750.1 | Symbols: ATPPC4, PPC4 | phosphoenolpyruvate carboxylase 4 | chr1:25822942-25828104 REVERSE LENGTH=1032
	43	Prupe.1G302800	Pp01	29720835	29722003	AT1G68760.1 | Symbols: ATNUDT1, ATNUDX1, NUDX1 | nudix hydrolase 1 | chr1:25829090-25829607 FORWARD LENGTH=147
	44	Prupe.1G302900	Pp01	29726304	29726992	AT1G68760.1 | Symbols: ATNUDT1, ATNUDX1, NUDX1 | nudix hydrolase 1 | chr1:25829090-25829607 FORWARD LENGTH=147
	45	Prupe.1G303000	Pp01	29733197	29734139	AT1G68760.1 | Symbols: ATNUDT1, ATNUDX1, NUDX1 | nudix hydrolase 1 | chr1:25829090-25829607 FORWARD LENGTH=147
	46	Prupe.1G303100	Pp01	29736128	29736997	AT1G68760.1 | Symbols: ATNUDT1, ATNUDX1, NUDX1 | nudix hydrolase 1 | chr1:25829090-25829607 FORWARD LENGTH=147
	47	Prupe.1G303200	Pp01	29750600	29751044	AT3G43430.1 | Symbols: | RING/U-box superfamily protein | chr3:15354758-15355261 REVERSE LENGTH=167
	48	Prupe.1G303300	Pp01	29754540	29755018	AT1G68760.1 | Symbols: ATNUDT1, ATNUDX1, NUDX1 | nudix hydrolase 1 | chr1:25829090-25829607 FORWARD LENGTH=147
	49	Prupe.1G303500	Pp01	29762613	29763571	AT1G68765.1 | Symbols: IDA | Putative membrane lipoprotein | chr1:25830157-25830390 REVERSE LENGTH=77
	50	Prupe.1G303600	Pp01	29767893	29770421	AT3G25670.1 | Symbols: | Leucine-rich repeat (LRR) family protein | chr3:9344532-9346301 REVERSE LENGTH=475
	51	Prupe.1G303700	Pp01	29772043	29778216	AT1G67230.1 | Symbols: LINC1 | little nuclei1 | chr1:25151561-25156032 REVERSE LENGTH=1132
	52	Prupe.1G303800	Pp01	29788302	29793546	AT1G26110.2 | Symbols: DCP5 | decapping 5 | chr1:9024616-9027556 REVERSE LENGTH=605
	53	Prupe.1G303900	Pp01	29793718	29795134	AT3G21360.1 | Symbols: | 2-oxoglutarate (2OG) and Fe(II)-dependent oxygenase superfamily protein | chr3:7522865-7524036 FORWARD LENGTH=330
	54	Prupe.1G304000	Pp01	29796923	29798599	AT1G26100.1 | Symbols: | Cytochrome b561/ferric reductase transmembrane protein family | chr1:9022716-9024081 REVERSE LENGTH=236
	55	Prupe.1G304200	Pp01	29812095	29816767	AT3G25690.2 | Symbols: CHUP1 | Hydroxyproline-rich glycoprotein family protein | chr3:9354061-9357757 FORWARD LENGTH=1004
	56	Prupe.1G304300	Pp01	29816587	29819820	AT1G26090.1 | Symbols: | P-loop containing nucleoside triphosphate hydrolases superfamily protein | chr1:9020509-9022619 FORWARD LENGTH=455
	57	Prupe.1G304500	Pp01	29823847	29824284	AT1G68795.1 | Symbols: CLE12 | CLAVATA3/ESR-RELATED 12 | chr1:25841079-25841435 REVERSE LENGTH=118
	58	Prupe.1G304700	Pp01	29836059	29840381	AT1G68800.1 | Symbols: BRC2, TCP12 | TCP domain protein 12 | chr1:25847306-25848471 REVERSE LENGTH=356
	59	Prupe.1G304800	Pp01	29847362	29849770	AT3G25700.1 | Symbols: | Eukaryotic aspartyl protease family protein | chr3:9358937-9360295 FORWARD LENGTH=452
	60	Prupe.1G304900	Pp01	29856388	29859711	AT1G68810.1 | Symbols: | basic helix-loop-helix (bHLH) DNA-binding superfamily protein | chr1:25861289-25862882 FORWARD LENGTH=368
	61	Prupe.1G305000	Pp01	29862643	29868553	AT1G68820.1 | Symbols: | Transmembrane Fragile-X-F-associated protein | chr1:25865852-25868800 FORWARD LENGTH=468
	62	Prupe.1G305100	Pp01	29872378	29875418	AT1G75290.1 | Symbols: | NAD(P)-binding Rossmann-fold superfamily protein | chr1:28253890-28255173 FORWARD LENGTH=318
	63	Prupe.1G305200	Pp01	29879312	29885841	AT5G08550.1 | Symbols: ILP1 | GC-rich sequence DNA-binding factor-like protein | chr5:2765981-2770282 REVERSE LENGTH=908
	64	Prupe.1G305300	Pp01	29886383	29890011	AT1G25580.1 | Symbols: SOG1, ANAC008 | NAC (No Apical Meristem) domain transcriptional regulator superfamily protein | chr1:8997064-8999600 REVERSE LENGTH=449
	65	Prupe.1G305400	Pp01	29893351	29894137	AT1G13245.1 | Symbols: RTFL17, DVL4 | ROTUNDIFOLIA like 17 | chr1:4525852-4525977 REVERSE LENGTH=41
	66	Prupe.1G305500	Pp01	29896627	29900636	AT1G68830.1 | Symbols: STN7 | STT7 homolog STN7 | chr1:25872654-25875473 REVERSE LENGTH=562
	67	Prupe.1G305600	Pp01	29901422	29904058	AT1G13250.1 | Symbols: GATL3 | galacturonosyltransferase-like 3 | chr1:4528965-4530002 REVERSE LENGTH=345
	68	Prupe.1G305700	Pp01	29907360	29912351	AT1G25570.1 | Symbols: | Di-glucose binding protein with Leucine-rich repeat domain | chr1:8992183-8995430 REVERSE LENGTH=628
	69	Prupe.1G305900	Pp01	29921011	29923272	AT1G25560.1 | Symbols: TEM1, EDF1 | AP2/B3 transcription factor family protein | chr1:8981891-8982976 REVERSE LENGTH=361
	70	Prupe.1G306000	Pp01	29925145	29929827	AT1G13270.2 | Symbols: MAP1C, MAP1B | methionine aminopeptidase 1B | chr1:4544999-4546574 FORWARD LENGTH=283
	71	Prupe.1G306100	Pp01	29929935	29931086	AT3G25780.1 | Symbols: AOC3 | allene oxide cyclase 3 | chr3:9409362-9410409 FORWARD LENGTH=258
	72	Prupe.1G306200	Pp01	29933396	29935032	AT1G13290.1 | Symbols: DOT5, WIP6 | C2H2-like zinc finger protein | chr1:4550366-4551527 REVERSE LENGTH=302
	73	Prupe.1G306300	Pp01	29939830	29944129	AT1G25550.1 | Symbols: | myb-like transcription factor family protein | chr1:8976644-8977942 FORWARD LENGTH=344
	74	Prupe.1G306400	Pp01	29951145	29953429	AT1G29700.1 | Symbols: | Metallo-hydrolase/oxidoreductase superfamily protein | chr1:10385196-10386906 REVERSE LENGTH=350
	75	Prupe.1G306500	Pp01	29953649	29956739	AT1G13310.1 | Symbols: | Endosomal targeting BRO1-like domain-containing protein | chr1:4561217-4562929 REVERSE LENGTH=374
	76	Prupe.1G306600	Pp01	29969842	29979593	AT1G25540.1 | Symbols: PFT1 | phytochrome and flowering time regulatory protein (PFT1) | chr1:8969392-8974446 REVERSE LENGTH=836
	77	Prupe.1G306700	Pp01	29980212	29983067	AT1G25530.1 | Symbols: | Transmembrane amino acid transporter family protein | chr1:8964827-8967391 REVERSE LENGTH=440
	78	Prupe.1G306800	Pp01	29983521	29986055	AT1G68660.1 | Symbols: | Ribosomal protein L12/ ATP-dependent Clp protease adaptor protein ClpS family protein | chr1:25778058-25779083 REVERSE LENGTH=159
	79	Prupe.1G307100	Pp01	29997196	29998677	AT1G25510.1 | Symbols: | Eukaryotic aspartyl protease family protein | chr1:8959372-8960823 REVERSE LENGTH=483
	80	Prupe.1G307200	Pp01	29999629	30004762	AT1G25500.2 | Symbols: | Plasma-membrane choline transporter family protein | chr1:8955437-8957793 REVERSE LENGTH=488
	81	Prupe.1G307300	Pp01	30005792	30009389	AT1G68640.1 | Symbols: PAN | bZIP transcription factor family protein | chr1:25769739-25772303 REVERSE LENGTH=452
	82	Prupe.1G307500	Pp01	30011009	30012307	AT1G58320.1 | Symbols: | PLAC8 family protein | chr1:21634123-21635303 REVERSE LENGTH=148
	83	Prupe.1G307600	Pp01	30012977	30013841	AT1G14870.1 | Symbols: PCR2 | PLANT CADMIUM RESISTANCE 2 | chr1:5128591-5129458 REVERSE LENGTH=152
	84	Prupe.1G307700	Pp01	30015093	30016181	AT1G68620.1 | Symbols: | alpha/beta-Hydrolases superfamily protein | chr1:25766018-25767028 FORWARD LENGTH=336
	85	Prupe.1G307900	Pp01	30018521	30024227	AT3G25800.1 | Symbols: PDF1, PR 65, PP2AA2 | protein phosphatase 2A subunit A2 | chr3:9422822-9425783 REVERSE LENGTH=587
	86	Prupe.1G308100	Pp01	30024955	30028593	AT1G25480.1 | Symbols: | Aluminium activated malate transporter family protein | chr1:8948467-8950876 FORWARD LENGTH=548
	87	Prupe.1G308200	Pp01	30029791	30033835	AT5G08420.1 | Symbols: | RNA-binding KH domain-containing protein | chr5:2713555-2716064 FORWARD LENGTH=391
	88	Prupe.1G308300	Pp01	30033465	30036339	AT3G18440.1 | Symbols: AtALMT9, ALMT9 | aluminum-activated malate transporter 9 | chr3:6328181-6330652 FORWARD LENGTH=598
	89	Prupe.1G308500	Pp01	30038502	30040467	AT1G13330.1 | Symbols: AHP2 | Arabidopsis Hop2 homolog | chr1:4568008-4569410 FORWARD LENGTH=226
	90	Prupe.1G308600	Pp01	30042941	30045487	AT1G13340.1 | Symbols: | Regulator of Vps4 activity in the MVB pathway protein | chr1:4569622-4571043 REVERSE LENGTH=409
	91	Prupe.1G308700	Pp01	30046603	30055444	AT3G25840.1 | Symbols: | Protein kinase superfamily protein | chr3:9452993-9457446 REVERSE LENGTH=935
	92	Prupe.1G308800	Pp01	30057704	30058759	AT3G25855.1 | Symbols: | Copper transport protein family | chr3:9459608-9460267 REVERSE LENGTH=112
	93	Prupe.1G309000	Pp01	30061119	30065558	AT1G68580.2 | Symbols: | agenet domain-containing protein / bromo-adjacent homology (BAH) domain-containing protein | chr1:25752869-25755631 FORWARD LENGTH=648
	94	Prupe.1G309100	Pp01	30085281	30088452	AT3G25860.1 | Symbols: LTA2, PLE2 | 2-oxoacid dehydrogenases acyltransferase family protein | chr3:9460632-9462585 FORWARD LENGTH=480
	95	Prupe.1G309200	Pp01	30088418	30090286	AT4G39670.1 | Symbols: | Glycolipid transfer protein (GLTP) family protein | chr4:18410172-18410861 FORWARD LENGTH=229
	96	Prupe.1G309300	Pp01	30090677	30095453	AT1G68570.1 | Symbols: | Major facilitator superfamily protein | chr1:25746811-25750110 FORWARD LENGTH=596
	97	Prupe.1G309400	Pp01	30100955	30105700	AT5G38470.1 | Symbols: RAD23D | Rad23 UV excision repair protein family | chr5:15404720-15407500 FORWARD LENGTH=378
	98	Prupe.1G309600	Pp01	30112153	30117477	AT5G38470.1 | Symbols: RAD23D | Rad23 UV excision repair protein family | chr5:15404720-15407500 FORWARD LENGTH=378
	99	Prupe.1G309900	Pp01	30153357	30158652	AT1G68560.1 | Symbols: ATXYL1, XYL1, TRG1 | alpha-xylosidase 1 | chr1:25734435-25737897 REVERSE LENGTH=915
	100	Prupe.1G310100	Pp01	30162819	30164226	AT1G68550.2 | Symbols: | Integrase-type DNA-binding superfamily protein | chr1:25725810-25726784 REVERSE LENGTH=324
	101	Prupe.1G310300	Pp01	30167192	30170443	AT1G68540.1 | Symbols: | NAD(P)-binding Rossmann-fold superfamily protein | chr1:25720066-25721282 FORWARD LENGTH=321
	102	Prupe.1G310500	Pp01	30205771	30207154	AT1G68530.1 | Symbols: CUT1, POP1, CER6, G2, KCS6 | 3-ketoacyl-CoA synthase 6 | chr1:25712881-25714733 REVERSE LENGTH=497
	103	Prupe.1G310700	Pp01	30211625	30213822	AT3G25900.1 | Symbols: HMT-1, ATHMT-1 | Homocysteine S-methyltransferase family protein | chr3:9480964-9482684 FORWARD LENGTH=326
	104	Prupe.1G310900	Pp01	30217941	30220164	AT1G25440.1 | Symbols: | B-box type zinc finger protein with CCT domain | chr1:8933939-8935284 REVERSE LENGTH=417
	105	Prupe.1G311000	Pp01	30221710	30222995	AT3G02550.1 | Symbols: LBD41 | LOB domain-containing protein 41 | chr3:536747-537650 REVERSE LENGTH=263
	106	Prupe.1G311400	Pp01	30235873	30237311	AT5G38420.1 | Symbols: | Ribulose bisphosphate carboxylase (small chain) family protein | chr5:15381203-15381978 REVERSE LENGTH=181
	107	Prupe.1G311800	Pp01	30248006	30250174	AT3G25920.1 | Symbols: RPL15 | ribosomal protein L15 | chr3:9491268-9492558 REVERSE LENGTH=277
	108	Prupe.1G311900	Pp01	30252134	30254595	AT1G68480.1 | Symbols: JAG | C2H2 and C2HC zinc fingers superfamily protein | chr1:25684543-25685932 REVERSE LENGTH=253
	109	Prupe.1G312000	Pp01	30261881	30264651	AT1G25420.1 | Symbols: | Regulator of Vps4 activity in the MVB pathway protein | chr1:8916141-8917980 FORWARD LENGTH=323
	110	Prupe.1G312100	Pp01	30287567	30291123	AT1G77420.1 | Symbols: | alpha/beta-Hydrolases superfamily protein | chr1:29093641-29095442 FORWARD LENGTH=382
	111	Prupe.1G312200	Pp01	30291520	30293997	AT1G77420.1 | Symbols: | alpha/beta-Hydrolases superfamily protein | chr1:29093641-29095442 FORWARD LENGTH=382
	112	Prupe.1G312300	Pp01	30294216	30295825	AT1G13410.1 | Symbols: | Tetratricopeptide repeat (TPR)-like superfamily protein | chr1:4601526-4603174 FORWARD LENGTH=474
	113	Prupe.1G312400	Pp01	30302601	30304987	AT1G68460.1 | Symbols: ATIPT1, IPT1 | isopentenyltransferase 1 | chr1:25668976-25670049 REVERSE LENGTH=357
	114	Prupe.1G312500	Pp01	30310330	30311534	AT1G68450.1 | Symbols: | VQ motif-containing protein | chr1:25661721-25662179 REVERSE LENGTH=152
	115	Prupe.1G312700	Pp01	30320416	30322763	AT1G68290.1 | Symbols: ENDO 2 | endonuclease 2 | chr1:25596718-25598264 FORWARD LENGTH=290
	116	Prupe.1G312900	Pp01	30327652	30329802	AT1G68300.1 | Symbols: | Adenine nucleotide alpha hydrolases-like superfamily protein | chr1:25598518-25599261 REVERSE LENGTH=160
	117	Prupe.1G313000	Pp01	30330655	30332702	AT1G68300.1 | Symbols: | Adenine nucleotide alpha hydrolases-like superfamily protein | chr1:25598518-25599261 REVERSE LENGTH=160
	118	Prupe.1G313100	Pp01	30333168	30335190	AT1G68260.1 | Symbols: | Thioesterase superfamily protein | chr1:25585976-25587601 REVERSE LENGTH=190
	119	Prupe.1G313200	Pp01	30337492	30338868	AT1G25330.1 | Symbols: | basic helix-loop-helix (bHLH) DNA-binding superfamily protein | chr1:8880515-8882018 REVERSE LENGTH=223
	120	Prupe.1G313300	Pp01	30343380	30344967	AT1G68320.1 | Symbols: MYB62, AtMYB62, BW62B, BW62C | myb domain protein 62 | chr1:25603842-25604884 FORWARD LENGTH=286
	121	Prupe.1G313400	Pp01	30350735	30358242	AT1G25350.1 | Symbols: OVA9 | glutamine-tRNA ligase, putative / glutaminyl-tRNA synthetase, putative / GlnRS, putative | chr1:8889280-8894205 REVERSE LENGTH=795
	122	Prupe.1G313500	Pp01	30358305	30362021	AT3G02570.1 | Symbols: MEE31, PMI1 | Mannose-6-phosphate isomerase, type I | chr3:543463-545478 REVERSE LENGTH=432
	123	Prupe.1G313900	Pp01	30373672	30377908	AT5G38830.1 | Symbols: | Cysteinyl-tRNA synthetase, class Ia family protein | chr5:15545764-15548094 REVERSE LENGTH=511
	124	Prupe.1G314000	Pp01	30385212	30386093	AT1G68360.1 | Symbols: | C2H2 and C2HC zinc fingers superfamily protein | chr1:25621678-25622412 REVERSE LENGTH=244
	125	Prupe.1G314100	Pp01	30393109	30397766	AT1G68370.1 | Symbols: ARG1 | Chaperone DnaJ-domain superfamily protein | chr1:25632046-25634527 REVERSE LENGTH=410
	126	Prupe.1G314300	Pp01	30398390	30403332	AT3G18290.1 | Symbols: EMB2454, BTS | zinc finger protein-related | chr3:6274308-6280174 FORWARD LENGTH=1254
	127	Prupe.1G314400	Pp01	30408116	30413120	AT1G25375.1 | Symbols: | Metallo-hydrolase/oxidoreductase superfamily protein | chr1:8900279-8903220 REVERSE LENGTH=524
	128	Prupe.1G314500	Pp01	30413686	30415168	AT5G11730.1 | Symbols: | Core-2/I-branching beta-1,6-N-acetylglucosaminyltransferase family protein | chr5:3780963-3782473 FORWARD LENGTH=386
	129	Prupe.1G314600	Pp01	30417237	30419925	AT1G68390.1 | Symbols: | Core-2/I-branching beta-1,6-N-acetylglucosaminyltransferase family protein | chr1:25642838-25645484 FORWARD LENGTH=408
	130	Prupe.1G314700	Pp01	30420382	30422208	AT1G68390.1 | Symbols: | Core-2/I-branching beta-1,6-N-acetylglucosaminyltransferase family protein | chr1:25642838-25645484 FORWARD LENGTH=408
	131	Prupe.1G314800	Pp01	30423350	30424435	AT1G68390.1 | Symbols: | Core-2/I-branching beta-1,6-N-acetylglucosaminyltransferase family protein | chr1:25642838-25645484 FORWARD LENGTH=408
	132	Prupe.1G314900	Pp01	30424448	30427428	AT1G68400.1 | Symbols: | leucine-rich repeat transmembrane protein kinase family protein | chr1:25646401-25648916 REVERSE LENGTH=670
	133	Prupe.1G315000	Pp01	30429040	30431624	AT5G38260.1 | Symbols: | Protein kinase superfamily protein | chr5:15283692-15285837 REVERSE LENGTH=638
	134	Prupe.1G315100	Pp01	30432215	30433064	AT1G70250.1 | Symbols: | receptor serine/threonine kinase, putative | chr1:26452975-26456088 FORWARD LENGTH=799
	135	Prupe.1G315200	Pp01	30438306	30439517	AT1G25390.1 | Symbols: | Protein kinase superfamily protein | chr1:8906640-8908800 REVERSE LENGTH=629
	136	Prupe.1G315300	Pp01	30455294	30456060	AT1G18390.2 | Symbols: | Protein kinase superfamily protein | chr1:6327463-6329935 FORWARD LENGTH=654
	137	Prupe.1G315400	Pp01	30465332	30467854	AT1G70250.1 | Symbols: | receptor serine/threonine kinase, putative | chr1:26452975-26456088 FORWARD LENGTH=799
	138	Prupe.1G315600	Pp01	30475268	30479235	AT1G68410.2 | Symbols: | Protein phosphatase 2C family protein | chr1:25650262-25652255 REVERSE LENGTH=436
	139	Prupe.1G315700	Pp01	30482425	30486422	AT1G25380.1 | Symbols: ATNDT2, NDT2 | NAD+ transporter 2 | chr1:8903726-8905818 FORWARD LENGTH=363
	140	Prupe.1G315900	Pp01	30488576	30495659	AT1G18390.2 | Symbols: | Protein kinase superfamily protein | chr1:6327463-6329935 FORWARD LENGTH=654
	141	Prupe.1G316200	Pp01	30505388	30508297	AT5G38200.1 | Symbols: | Class I glutamine amidotransferase-like superfamily protein | chr5:15256383-15258474 FORWARD LENGTH=436
	142	Prupe.1G316400	Pp01	30512143	30512674	AT3G18280.1 | Symbols: | Bifunctional inhibitor/lipid-transfer protein/seed storage 2S albumin superfamily protein | chr3:6267102-6267392 FORWARD LENGTH=96
	143	Prupe.1G316500	Pp01	30514099	30515332	AT4G11220.1 | Symbols: BTI2, RTNLB2 | VIRB2-interacting protein 2 | chr4:6838176-6839578 REVERSE LENGTH=271
	144	Prupe.1G316800	Pp01	30522749	30526642	AT2G01220.2 | Symbols: | Nucleotidylyl transferase superfamily protein | chr2:123301-126213 FORWARD LENGTH=388
	145	Prupe.1G316900	Pp01	30528561	30531754	AT2G01210.1 | Symbols: | Leucine-rich repeat protein kinase family protein | chr2:119509-121734 REVERSE LENGTH=716
	146	Prupe.1G317000	Pp01	30532265	30533090	AT2G01200.2 | Symbols: IAA32 | indole-3-acetic acid inducible 32 | chr2:118385-119219 FORWARD LENGTH=191
qP-SSC5.22	1	Prupe.5G008000	Pp05	855054	857791	AT1G42970.1 | Symbols: GAPB | glyceraldehyde-3-phosphate dehydrogenase B subunit | chr1:16127552-16129584 FORWARD LENGTH=447
	2	Prupe.5G008100	Pp05	859926	864488	AT5G24360.1 | Symbols: ATIRE1-1, IRE1-1 | inositol requiring 1-1 | chr5:8316627-8319827 FORWARD LENGTH=881
	3	Prupe.5G008200	Pp05	864847	867175	AT4G26830.1 | Symbols: | O-Glycosyl hydrolases family 17 protein | chr4:13494726-13496487 REVERSE LENGTH=455
	4	Prupe.5G008300	Pp05	867890	873033	AT1G42540.1 | Symbols: ATGLR3.3, GLR3.3 | glutamate receptor 3.3 | chr1:15973489-15976703 FORWARD LENGTH=933
qP-SSC6.11	1	Prupe.6G068900	Pp06	4726108	4728604	AT2G29150.1 | Symbols: | NAD(P)-binding Rossmann-fold superfamily protein | chr2:12535715-12536964 REVERSE LENGTH=268
	2	Prupe.6G069000	Pp06	4739054	4740834	AT2G29360.1 | Symbols: | NAD(P)-binding Rossmann-fold superfamily protein | chr2:12603849-12605121 FORWARD LENGTH=271
	3	Prupe.6G069100	Pp06	4742622	4745046	AT1G07440.1 | Symbols: | NAD(P)-binding Rossmann-fold superfamily protein | chr1:2286436-2287665 REVERSE LENGTH=266
	4	Prupe.6G069200	Pp06	4747960	4749977	AT2G29150.1 | Symbols: | NAD(P)-binding Rossmann-fold superfamily protein | chr2:12535715-12536964 REVERSE LENGTH=268
	5	Prupe.6G069300	Pp06	4760795	4762499	AT1G51800.1 | Symbols: | Leucine-rich repeat protein kinase family protein | chr1:19214203-19217833 FORWARD LENGTH=894
	6	Prupe.6G069500	Pp06	4766255	4768218	AT1G07440.1 | Symbols: | NAD(P)-binding Rossmann-fold superfamily protein | chr1:2286436-2287665 REVERSE LENGTH=266
	7	Prupe.6G069700	Pp06	4778711	4781055	AT1G07440.1 | Symbols: | NAD(P)-binding Rossmann-fold superfamily protein | chr1:2286436-2287665 REVERSE LENGTH=266
	8	Prupe.6G069900	Pp06	4794966	4797602	AT1G07440.1 | Symbols: | NAD(P)-binding Rossmann-fold superfamily protein | chr1:2286436-2287665 REVERSE LENGTH=266
	9	Prupe.6G070000	Pp06	4802316	4804789	AT2G29150.1 | Symbols: | NAD(P)-binding Rossmann-fold superfamily protein | chr2:12535715-12536964 REVERSE LENGTH=268
	10	Prupe.6G070100	Pp06	4813540	4814151	AT3G09290.1 | Symbols: TAC1 | telomerase activator1 | chr3:2856141-2856659 FORWARD LENGTH=172
	11	Prupe.6G070200	Pp06	4818045	4820778	AT3G46780.1 | Symbols: PTAC16 | plastid transcriptionally active 16 | chr3:17228766-17231021 FORWARD LENGTH=510
	12	Prupe.6G070300	Pp06	4822487	4828073	AT2G29210.1 | Symbols: | splicing factor PWI domain-containing protein | chr2:12558156-12562168 FORWARD LENGTH=878
	13	Prupe.6G070500	Pp06	4831806	4835831	AT1G07480.2 | Symbols: | Transcription factor IIA, alpha/beta subunit | chr1:2296706-2299215 REVERSE LENGTH=375
	14	Prupe.6G070700	Pp06	4844200	4848466	AT5G59250.1 | Symbols: | Major facilitator superfamily protein | chr5:23903958-23906853 FORWARD LENGTH=558
	15	Prupe.6G070800	Pp06	4849243	4852025	AT2G39730.2 | Symbols: RCA | rubisco activase | chr2:16571046-16573345 REVERSE LENGTH=446
	16	Prupe.6G071000	Pp06	4855185	4857482	AT3G09040.1 | Symbols: | Pentatricopeptide repeat (PPR) superfamily protein | chr3:2761195-2764281 REVERSE LENGTH=1028
	17	Prupe.6G071100	Pp06	4861408	4865366	AT3G46740.1 | Symbols: TOC75-III, MAR1 | translocon at the outer envelope membrane of chloroplasts 75-III | chr3:17216104-17219296 REVERSE LENGTH=818
	18	Prupe.6G071200	Pp06	4866212	4869040	AT5G59610.1 | Symbols: | Chaperone DnaJ-domain superfamily protein | chr5:24013165-24014954 FORWARD LENGTH=268
	19	Prupe.6G071300	Pp06	4870998	4872638	AT5G59600.1 | Symbols: | Tetratricopeptide repeat (TPR)-like superfamily protein | chr5:24011315-24012919 REVERSE LENGTH=534
	20	Prupe.6G071400	Pp06	4874977	4876280	AT3G46640.2 | Symbols: PCL1 | Homeodomain-like superfamily protein | chr3:17183248-17184219 FORWARD LENGTH=323
	21	Prupe.6G071600	Pp06	4883567	4892090	AT2G29190.2 | Symbols: PUM2 | pumilio 2 | chr2:12544260-12548071 REVERSE LENGTH=972
	22	Prupe.6G071800	Pp06	4899160	4900822	AT5G59550.1 | Symbols: | zinc finger (C3HC4-type RING finger) family protein | chr5:23998422-23999645 REVERSE LENGTH=407
	23	Prupe.6G071900	Pp06	4904579	4908359	AT3G55530.1 | Symbols: SDIR1 | RING/U-box superfamily protein | chr3:20595300-20597188 REVERSE LENGTH=273
	24	Prupe.6G072000	Pp06	4908592	4910944	AT5G59520.1 | Symbols: ZIP2 | ZRT/IRT-like protein 2 | chr5:23991447-23992762 REVERSE LENGTH=353
	25	Prupe.6G072100	Pp06	4913380	4916113	AT2G29130.1 | Symbols: LAC2, ATLAC2 | laccase 2 | chr2:12525189-12527699 REVERSE LENGTH=573
	26	Prupe.6G072200	Pp06	4919706	4920493	AT5G59510.1 | Symbols: RTFL5, DVL18 | ROTUNDIFOLIA like 5 | chr5:23990089-23990523 FORWARD LENGTH=144
	27	Prupe.6G072400	Pp06	4939520	4944931	AT2G29090.2 | Symbols: CYP707A2 | cytochrome P450, family 707, subfamily A, polypeptide 2 | chr2:12495038-12499080 REVERSE LENGTH=482
	28	Prupe.6G072500	Pp06	4949562	4951202	AT5G59500.1 | Symbols: | protein C-terminal S-isoprenylcysteine carboxyl O-methyltransferases | chr5:23986024-23987214 FORWARD LENGTH=396
	29	Prupe.6G072600	Pp06	4953557	4959521	AT1G07510.1 | Symbols: ftsh10 | FTSH protease 10 | chr1:2305689-2309380 FORWARD LENGTH=813
	30	Prupe.6G072700	Pp06	4959874	4962813	AT5G59480.1 | Symbols: | Haloacid dehalogenase-like hydrolase (HAD) superfamily protein | chr5:23979619-23981156 REVERSE LENGTH=282
	31	Prupe.6G072800	Pp06	4964798	4967322	AT5G59480.1 | Symbols: | Haloacid dehalogenase-like hydrolase (HAD) superfamily protein | chr5:23979619-23981156 REVERSE LENGTH=282
	32	Prupe.6G072900	Pp06	4977474	4978432	AT4G09510.1 | Symbols: CINV2 | cytosolic invertase 2 | chr4:6021312-6023310 REVERSE LENGTH=558
	33	Prupe.6G073100	Pp06	4989805	4992807	AT2G29070.2 | Symbols: | Ubiquitin fusion degradation UFD1 family protein | chr2:12487797-12489335 FORWARD LENGTH=312
	34	Prupe.6G073200	Pp06	4996873	4997899	AT5G59460.1 | Symbols: | scarecrow-like transcription factor 11 (SCL11) | chr5:23976968-23978291 REVERSE LENGTH=172
	35	Prupe.6G073300	Pp06	4999593	5001653	AT2G29060.1 | Symbols: | GRAS family transcription factor | chr2:12481991-12484075 FORWARD LENGTH=694
	36	Prupe.6G073400	Pp06	5005442	5008392	AT1G07530.1 | Symbols: SCL14, ATGRAS2, GRAS2 | SCARECROW-like 14 | chr1:2313828-2316137 REVERSE LENGTH=769
	37	Prupe.6G073500	Pp06	5010337	5012421	AT2G29060.1 | Symbols: | GRAS family transcription factor | chr2:12481991-12484075 FORWARD LENGTH=694
	38	Prupe.6G073600	Pp06	5020790	5022844	AT2G29060.1 | Symbols: | GRAS family transcription factor | chr2:12481991-12484075 FORWARD LENGTH=694
	39	Prupe.6G073700	Pp06	5025889	5029019	AT1G07530.1 | Symbols: SCL14, ATGRAS2, GRAS2 | SCARECROW-like 14 | chr1:2313828-2316137 REVERSE LENGTH=769
	40	Prupe.6G073800	Pp06	5037609	5040687	AT1G07530.1 | Symbols: SCL14, ATGRAS2, GRAS2 | SCARECROW-like 14 | chr1:2313828-2316137 REVERSE LENGTH=769
	41	Prupe.6G073900	Pp06	5044672	5047324	AT1G07530.1 | Symbols: SCL14, ATGRAS2, GRAS2 | SCARECROW-like 14 | chr1:2313828-2316137 REVERSE LENGTH=769
	42	Prupe.6G074000	Pp06	5052682	5054723	AT1G07530.1 | Symbols: SCL14, ATGRAS2, GRAS2 | SCARECROW-like 14 | chr1:2313828-2316137 REVERSE LENGTH=769
	43	Prupe.6G074100	Pp06	5059542	5065418	AT1G07540.1 | Symbols: TRFL2 | TRF-like 2 | chr1:2318433-2321048 REVERSE LENGTH=630
	44	Prupe.6G074200	Pp06	5072746	5078657	AT5G59420.1 | Symbols: ORP3C | OSBP(oxysterol binding protein)-related protein 3C | chr5:23961731-23964623 FORWARD LENGTH=457
	45	Prupe.6G074300	Pp06	5081697	5084953	AT5G59410.1 | Symbols: | Rab5-interacting family protein | chr5:23959761-23960730 REVERSE LENGTH=130
	46	Prupe.6G074500	Pp06	5088820	5090496	AT2G29040.1 | Symbols: | Exostosin family protein | chr2:12472425-12474962 REVERSE LENGTH=720
	47	Prupe.6G074600	Pp06	5092022	5096512	AT2G29050.1 | Symbols: ATRBL1, RBL1 | RHOMBOID-like 1 | chr2:12478245-12480121 FORWARD LENGTH=389
	48	Prupe.6G074700	Pp06	5098393	5101539	AT3G47090.1 | Symbols: | Leucine-rich repeat protein kinase family protein | chr3:17341512-17344645 REVERSE LENGTH=1009
	49	Prupe.6G074800	Pp06	5105242	5108632	AT3G47570.1 | Symbols: | Leucine-rich repeat protein kinase family protein | chr3:17527611-17530748 FORWARD LENGTH=1010
	50	Prupe.6G074900	Pp06	5114858	5120321	AT3G47570.1 | Symbols: | Leucine-rich repeat protein kinase family protein | chr3:17527611-17530748 FORWARD LENGTH=1010
	51	Prupe.6G075000	Pp06	5139348	5142599	AT3G47570.1 | Symbols: | Leucine-rich repeat protein kinase family protein | chr3:17527611-17530748 FORWARD LENGTH=1010
	52	Prupe.6G075100	Pp06	5154971	5156256	AT2G28950.1 | Symbols: ATEXPA6, ATEXP6, ATHEXP ALPHA 1.8, EXPA6 | expansin A6 | chr2:12431840-12433482 REVERSE LENGTH=257
	53	Prupe.6G075200	Pp06	5158717	5163416	AT5G61190.1 | Symbols: | putative endonuclease or glycosyl hydrolase with C2H2-type zinc finger domain | chr5:24615480-24619886 FORWARD LENGTH=995
	54	Prupe.6G075300	Pp06	5176714	5180519	AT3G47570.1 | Symbols: | Leucine-rich repeat protein kinase family protein | chr3:17527611-17530748 FORWARD LENGTH=1010
	55	Prupe.6G075500	Pp06	5182935	5184083	AT1G47300.1 | Symbols: | F-box family protein | chr1:17339561-17340972 REVERSE LENGTH=306
	56	Prupe.6G075600	Pp06	5195958	5199817	AT1G13790.1 | Symbols: | XH/XS domain-containing protein | chr1:4727438-4730229 FORWARD LENGTH=736
	57	Prupe.6G075700	Pp06	5202193	5205004	AT1G13790.1 | Symbols: | XH/XS domain-containing protein | chr1:4727438-4730229 FORWARD LENGTH=736
	58	Prupe.6G075800	Pp06	5207000	5212637	AT1G13790.1 | Symbols: | XH/XS domain-containing protein | chr1:4727438-4730229 FORWARD LENGTH=736
	59	Prupe.6G075900	Pp06	5218751	5219603	AT5G24860.1 | Symbols: FPF1, ATFPF1 | flowering promoting factor 1 | chr5:8541822-8542154 FORWARD LENGTH=110
	60	Prupe.6G076100	Pp06	5227036	5230259	AT2G28940.2 | Symbols: | Protein kinase superfamily protein | chr2:12426853-12428678 REVERSE LENGTH=462
	61	Prupe.6G076200	Pp06	5230910	5234610	AT1G07570.1 | Symbols: APK1A, APK1 | Protein kinase superfamily protein | chr1:2331369-2333210 REVERSE LENGTH=410
	62	Prupe.6G076300	Pp06	5240700	5244459	AT3G55440.1 | Symbols: ATCTIMC, TPI, CYTOTPI | triosephosphate isomerase | chr3:20553794-20556078 FORWARD LENGTH=254
	63	Prupe.6G076500	Pp06	5252452	5254262	AT3G55440.1 | Symbols: ATCTIMC, TPI, CYTOTPI | triosephosphate isomerase | chr3:20553794-20556078 FORWARD LENGTH=254
	64	Prupe.6G076700	Pp06	5261715	5265189	AT5G59380.1 | Symbols: MBD6, ATMBD6 | methyl-CPG-binding domain 6 | chr5:23952321-23953485 FORWARD LENGTH=225
	65	Prupe.6G076800	Pp06	5267535	5270525	AT4G11690.1 | Symbols: | Pentatricopeptide repeat (PPR-like) superfamily protein | chr4:7056254-7057954 FORWARD LENGTH=566
	66	Prupe.6G076900	Pp06	5272438	5274972	AT5G24318.1 | Symbols: | O-Glycosyl hydrolases family 17 protein | chr5:8282285-8283956 REVERSE LENGTH=458
	67	Prupe.6G077000	Pp06	5276055	5276582	AT1G04790.1 | Symbols: | RING/U-box superfamily protein | chr1:1345469-1348143 FORWARD LENGTH=634
	68	Prupe.6G077100	Pp06	5276914	5278089	AT1G35330.1 | Symbols: | RING/U-box superfamily protein | chr1:12965046-12966113 FORWARD LENGTH=327
	69	Prupe.6G077200	Pp06	5278450	5280495	AT3G62690.1 | Symbols: ATL5 | AtL5 | chr3:23185829-23186602 REVERSE LENGTH=257
	70	Prupe.6G077300	Pp06	5284318	5286509	AT2G28910.1 | Symbols: CXIP4 | CAX interacting protein 4 | chr2:12415992-12416990 REVERSE LENGTH=332
	71	Prupe.6G077400	Pp06	5286627	5289000	AT3G46560.1 | Symbols: TIM9, emb2474 | Tim10/DDP family zinc finger protein | chr3:17138632-17139301 FORWARD LENGTH=93
	72	Prupe.6G077600	Pp06	5294398	5296654	AT2G28900.1 | Symbols: OEP16, ATOEP16-L, ATOEP16-1, OEP16-1 | outer plastid envelope protein 16-1 | chr2:12414423-12415459 REVERSE LENGTH=148
	73	Prupe.6G077700	Pp06	5297180	5299983	AT1G07590.1 | Symbols: | Tetratricopeptide repeat (TPR)-like superfamily protein | chr1:2336649-2338481 REVERSE LENGTH=534
	74	Prupe.6G078100	Pp06	5306482	5309512	AT1G07615.1 | Symbols: | GTP-binding protein Obg/CgtA | chr1:2342277-2344200 REVERSE LENGTH=493
	75	Prupe.6G078300	Pp06	5319109	5322098	AT3G46550.1 | Symbols: SOS5 | Fasciclin-like arabinogalactan family protein | chr3:17136612-17137874 REVERSE LENGTH=420
	76	Prupe.6G078500	Pp06	5334414	5337964	AT1G07630.1 | Symbols: PLL5 | pol-like 5 | chr1:2349189-2351437 FORWARD LENGTH=662
	77	Prupe.6G078600	Pp06	5340489	5342335	AT3G46540.1 | Symbols: | ENTH/VHS family protein | chr3:17134204-17135411 REVERSE LENGTH=307
	78	Prupe.6G078700	Pp06	5342336	5348607	AT2G45910.1 | Symbols: | U-box domain-containing protein kinase family protein | chr2:18894520-18898212 FORWARD LENGTH=834
	79	Prupe.6G078800	Pp06	5350087	5353679	AT3G53750.1 | Symbols: ACT3 | actin 3 | chr3:19915924-19917371 FORWARD LENGTH=377
	80	Prupe.6G079100	Pp06	5386189	5390178	AT2G28840.1 | Symbols: XBAT31 | XB3 ortholog 1 in Arabidopsis thaliana | chr2:12378542-12380474 FORWARD LENGTH=456
qP-SSC6.22	1	Prupe.6G079200	Pp06	5396305	5400116	AT5G05070.1 | Symbols: | DHHC-type zinc finger family protein | chr5:1496896-1498441 FORWARD LENGTH=413
	2	Prupe.6G079400	Pp06	5405522	5411398	AT3G46510.1 | Symbols: PUB13, ATPUB13 | plant U-box 13 | chr3:17124106-17126539 REVERSE LENGTH=660
	3	Prupe.6G079500	Pp06	5416335	5418276	AT2G37590.1 | Symbols: ATDOF2.4, DOF2.4 | DNA binding with one finger 2.4 | chr2:15769292-15770497 FORWARD LENGTH=330
	4	Prupe.6G079700	Pp06	5434129	5436144	AT5G02500.1 | Symbols: HSC70-1, HSP70-1, AT-HSC70-1, HSC70 | heat shock cognate protein 70-1 | chr5:554055-556334 REVERSE LENGTH=651
	5	Prupe.6G079800	Pp06	5436687	5439851	AT5G02500.1 | Symbols: HSC70-1, HSP70-1, AT-HSC70-1, HSC70 | heat shock cognate protein 70-1 | chr5:554055-556334 REVERSE LENGTH=651
	6	Prupe.6G080100	Pp06	5453740	5455174	AT5G59340.1 | Symbols: WOX2 | WUSCHEL related homeobox 2 | chr5:23933408-23934627 REVERSE LENGTH=260
	7	Prupe.6G080200	Pp06	5456322	5466968	AT2G28800.1 | Symbols: ALB3 | 63 kDa inner membrane family protein | chr2:12356669-12359158 REVERSE LENGTH=462
	8	Prupe.6G080400	Pp06	5472643	5474647	AT5G14740.2 | Symbols: CA2, CA18, BETA CA2 | carbonic anhydrase 2 | chr5:4760536-4762382 FORWARD LENGTH=259
	9	Prupe.6G080500	Pp06	5473542	5477309	AT1G12700.1 | Symbols: | ATP binding;nucleic acid binding;helicases | chr1:4323722-4326227 REVERSE LENGTH=735
	10	Prupe.6G080600	Pp06	5478885	5479883	AT2G28790.1 | Symbols: | Pathogenesis-related thaumatin superfamily protein | chr2:12354664-12355413 REVERSE LENGTH=249
qP-SSC6.41	1	Prupe.6G080700	Pp06	5484085	5487288	AT3G46460.1 | Symbols: UBC13 | ubiquitin-conjugating enzyme 13 | chr3:17096120-17097315 REVERSE LENGTH=166
	2	Prupe.6G080800	Pp06	5487521	5488656	AT1G07645.1 | Symbols: ATDSI-1VOC, DSI-1VOC | dessication-induced 1VOC superfamily protein | chr1:2367612-2368349 REVERSE LENGTH=137
	3	Prupe.6G080900	Pp06	5489716	5493956	AT3G46450.1 | Symbols: | SEC14 cytosolic factor family protein / phosphoglyceride transfer family protein | chr3:17093297-17095319 REVERSE LENGTH=486
	4	Prupe.6G081100	Pp06	5500563	5505933	AT2G28760.3 | Symbols: UXS6 | UDP-XYL synthase 6 | chr2:12336469-12338642 REVERSE LENGTH=343
	5	Prupe.6G081300	Pp06	5510777	5511349	AT5G59970.1 | Symbols: | Histone superfamily protein | chr5:24146352-24146663 REVERSE LENGTH=103
	6	Prupe.6G081400	Pp06	5512389	5515896	AT2G39570.1 | Symbols: | ACT domain-containing protein | chr2:16507963-16509741 FORWARD LENGTH=411
	7	Prupe.6G081600	Pp06	5523607	5526556	AT3G22470.1 | Symbols: | Pentatricopeptide repeat (PPR) superfamily protein | chr3:7966066-7967925 REVERSE LENGTH=619
	8	Prupe.6G081700	Pp06	5527416	5531836	AT5G59950.1 | Symbols: | RNA-binding (RRM/RBD/RNP motifs) family protein | chr5:24140235-24141504 FORWARD LENGTH=244
	9	Prupe.6G082000	Pp06	5538944	5539481	AT1G07790.1 | Symbols: HTB1 | Histone superfamily protein | chr1:2413049-2413495 FORWARD LENGTH=148
	10	Prupe.6G082100	Pp06	5543881	5546619	AT5G59900.1 | Symbols: | Pentatricopeptide repeat (PPR) superfamily protein | chr5:24123983-24126706 REVERSE LENGTH=907
	11	Prupe.6G082200	Pp06	5547262	5550053	AT5G59890.1 | Symbols: ADF4, ATADF4 | actin depolymerizing factor 4 | chr5:24122545-24123596 FORWARD LENGTH=139
	12	Prupe.6G082300	Pp06	5553060	5554097	AT5G02560.1 | Symbols: HTA12 | histone H2A 12 | chr5:575437-576456 FORWARD LENGTH=153
	13	Prupe.6G082400	Pp06	5555890	5556928	AT3G23830.2 | Symbols: GR-RBP4, GRP4 | glycine-rich RNA-binding protein 4 | chr3:8606762-8607677 REVERSE LENGTH=136
	14	Prupe.6G082600	Pp06	5559491	5561002	AT3G46020.1 | Symbols: | RNA-binding (RRM/RBD/RNP motifs) family protein | chr3:16912511-16913250 REVERSE LENGTH=102
	15	Prupe.6G082700	Pp06	5570583	5574471	AT1G07790.1 | Symbols: HTB1 | Histone superfamily protein | chr1:2413049-2413495 FORWARD LENGTH=148
	16	Prupe.6G082800	Pp06	5579828	5580702	AT4G26540.1 | Symbols: | Leucine-rich repeat receptor-like protein kinase family protein | chr4:13394673-13398028 REVERSE LENGTH=1091
	17	Prupe.6G082900	Pp06	5581842	5584863	AT3G13226.1 | Symbols: | regulatory protein RecX family protein | chr3:4264442-4266286 REVERSE LENGTH=382
	18	Prupe.6G083100	Pp06	5615551	5620427	AT5G36930.1 | Symbols: | Disease resistance protein (TIR-NBS-LRR class) family | chr5:14567771-14571907 REVERSE LENGTH=1188
	19	Prupe.6G083200	Pp06	5624692	5628784	AT5G36930.1 | Symbols: | Disease resistance protein (TIR-NBS-LRR class) family | chr5:14567771-14571907 REVERSE LENGTH=1188
	20	Prupe.6G083400	Pp06	5630955	5635670	AT5G36930.2 | Symbols: | Disease resistance protein (TIR-NBS-LRR class) family | chr5:14567771-14571916 REVERSE LENGTH=1191
	21	Prupe.6G083500	Pp06	5636266	5637186	AT1G07790.1 | Symbols: HTB1 | Histone superfamily protein | chr1:2413049-2413495 FORWARD LENGTH=148
	22	Prupe.6G083600	Pp06	5646040	5647070	AT5G59850.1 | Symbols: | Ribosomal protein S8 family protein | chr5:24112499-24113084 REVERSE LENGTH=130
	23	Prupe.6G083700	Pp06	5654275	5658275	AT5G59840.1 | Symbols: | Ras-related small GTP-binding family protein | chr5:24107450-24109049 REVERSE LENGTH=216
	24	Prupe.6G084100	Pp06	5667950	5668753	AT2G28710.1 | Symbols: | C2H2-type zinc finger family protein | chr2:12322974-12323444 FORWARD LENGTH=156
	25	Prupe.6G084200	Pp06	5680754	5684180	AT5G59800.1 | Symbols: MBD7, ATMBD7 | methyl-CPG-binding domain 7 | chr5:24094752-24096422 REVERSE LENGTH=306
	26	Prupe.6G084300	Pp06	5684634	5688574	AT5G59800.1 | Symbols: MBD7, ATMBD7 | methyl-CPG-binding domain 7 | chr5:24094752-24096422 REVERSE LENGTH=306
	27	Prupe.6G084400	Pp06	5688889	5689449	AT1G45221.1 | Symbols: | Bifunctional inhibitor/lipid-transfer protein/seed storage 2S albumin superfamily protein | chr1:17139532-17139879 FORWARD LENGTH=115
	28	Prupe.6G084500	Pp06	5690500	5694512	AT5G59800.1 | Symbols: MBD7, ATMBD7 | methyl-CPG-binding domain 7 | chr5:24094752-24096422 REVERSE LENGTH=306
	29	Prupe.6G084600	Pp06	5695207	5698780	AT3G55350.1 | Symbols: | PIF / Ping-Pong family of plant transposases | chr3:20518518-20520690 FORWARD LENGTH=406
	30	Prupe.6G084800	Pp06	5709455	5711612	AT1G18770.1 | Symbols: | RING/U-box superfamily protein | chr1:6473370-6474048 REVERSE LENGTH=106
	31	Prupe.6G085000	Pp06	5730798	5732392	AT3G46130.2 | Symbols: ATMYB48-1 | myb domain protein 48 | chr3:16945695-16946376 FORWARD LENGTH=192
	32	Prupe.6G085100	Pp06	5734619	5739340	AT5G59770.1 | Symbols: | Protein-tyrosine phosphatase-like, PTPLA | chr5:24079521-24081195 REVERSE LENGTH=272
	33	Prupe.6G085200	Pp06	5738025	5740160	AT4G01470.1 | Symbols: GAMMA-TIP3, TIP1;3, ATTIP1.3 | tonoplast intrinsic protein 1;3 | chr4:625092-625850 REVERSE LENGTH=252
	34	Prupe.6G085400	Pp06	5756087	5756824	AT1G04360.1 | Symbols: | RING/U-box superfamily protein | chr1:1167507-1168652 REVERSE LENGTH=381
	35	Prupe.6G085500	Pp06	5758271	5761149	AT3G55280.2 | Symbols: RPL23AB | ribosomal protein L23AB | chr3:20500667-20501519 FORWARD LENGTH=154
	36	Prupe.6G085600	Pp06	5761519	5764400	AT5G59750.1 | Symbols: | DHBP synthase RibB-like alpha/beta domain;GTP cyclohydrolase II | chr5:24073397-24075411 FORWARD LENGTH=509
	37	Prupe.6G085700	Pp06	5765319	5771197	AT5G59740.1 | Symbols: | UDP-N-acetylglucosamine (UAA) transporter family | chr5:24070310-24072747 REVERSE LENGTH=344
	38	Prupe.6G085800	Pp06	5774473	5777037	AT2G28680.1 | Symbols: | RmlC-like cupins superfamily protein | chr2:12303118-12304747 REVERSE LENGTH=356
	39	Prupe.6G085900	Pp06	5777228	5779454	AT2G28680.1 | Symbols: | RmlC-like cupins superfamily protein | chr2:12303118-12304747 REVERSE LENGTH=356
	40	Prupe.6G086000	Pp06	5782231	5784017	AT1G12700.1 | Symbols: | ATP binding;nucleic acid binding;helicases | chr1:4323722-4326227 REVERSE LENGTH=735
	41	Prupe.6G086100	Pp06	5786497	5791039	AT1G07745.1 | Symbols: ATRAD51D, RAD51D, SSN1 | homolog of RAD51 D | chr1:2400797-2402842 REVERSE LENGTH=322
	42	Prupe.6G086200	Pp06	5797400	5801497	AT5G06900.1 | Symbols: CYP93D1 | cytochrome P450, family 93, subfamily D, polypeptide 1 | chr5:2136160-2137925 REVERSE LENGTH=507
	43	Prupe.6G086300	Pp06	5813734	5814633	AT1G07730.2 | Symbols: | Disease resistance-responsive (dirigent-like protein) family protein | chr1:2397527-2398696 REVERSE LENGTH=389
	44	Prupe.6G086400	Pp06	5815010	5817408	AT1G07740.1 | Symbols: | Tetratricopeptide repeat (TPR)-like superfamily protein | chr1:2399117-2400496 REVERSE LENGTH=459
	45	Prupe.6G086500	Pp06	5817905	5820574	AT5G06900.1 | Symbols: CYP93D1 | cytochrome P450, family 93, subfamily D, polypeptide 1 | chr5:2136160-2137925 REVERSE LENGTH=507
	46	Prupe.6G086600	Pp06	5848256	5850203	AT2G39390.1 | Symbols: | Ribosomal L29 family protein | chr2:16450803-16451762 REVERSE LENGTH=123
	47	Prupe.6G086700	Pp06	5858144	5860407	AT5G59730.2 | Symbols: ATEXO70H7, EXO70H7 | exocyst subunit exo70 family protein H7 | chr5:24064096-24066004 REVERSE LENGTH=632
	48	Prupe.6G086800	Pp06	5873392	5875682	AT1G07720.1 | Symbols: KCS3 | 3-ketoacyl-CoA synthase 3 | chr1:2390970-2392406 REVERSE LENGTH=478
	49	Prupe.6G086900	Pp06	5878464	5884101	AT3G46200.1 | Symbols: aTNUDT9, NUDT9 | nudix hydrolase homolog 9 | chr3:16969283-16971017 FORWARD LENGTH=311
	50	Prupe.6G087100	Pp06	5889945	5893597	AT1G07710.1 | Symbols: | Ankyrin repeat family protein | chr1:2386275-2387986 REVERSE LENGTH=543
	51	Prupe.6G087300	Pp06	5902839	5908671	AT1G07705.2 | Symbols: | NOT2 / NOT3 / NOT5 family | chr1:2382090-2385856 FORWARD LENGTH=614
	52	Prupe.6G087400	Pp06	5920640	5923148	AT3G22470.1 | Symbols: | Pentatricopeptide repeat (PPR) superfamily protein | chr3:7966066-7967925 REVERSE LENGTH=619
	53	Prupe.6G087500	Pp06	5923627	5927837	AT4G29990.1 | Symbols: | Leucine-rich repeat transmembrane protein kinase protein | chr4:14665802-14669438 REVERSE LENGTH=876
	54	Prupe.6G087600	Pp06	5929432	5931250	AT1G12700.1 | Symbols: | ATP binding;nucleic acid binding;helicases | chr1:4323722-4326227 REVERSE LENGTH=735
	55	Prupe.6G087700	Pp06	5944933	5948421	AT3G46290.1 | Symbols: HERK1 | hercules receptor kinase 1 | chr3:17013009-17015501 FORWARD LENGTH=830
	56	Prupe.6G087800	Pp06	5953215	5956897	AT4G29090.1 | Symbols: | Ribonuclease H-like superfamily protein | chr4:14333528-14335255 FORWARD LENGTH=575
	57	Prupe.6G087900	Pp06	5967645	5970344	AT3G46290.1 | Symbols: HERK1 | hercules receptor kinase 1 | chr3:17013009-17015501 FORWARD LENGTH=830
	58	Prupe.6G088000	Pp06	5991386	5995252	AT5G59980.2 | Symbols: | Polymerase/histidinol phosphatase-like | chr5:24147207-24149783 FORWARD LENGTH=705
	59	Prupe.6G088100	Pp06	6001995	6004996	AT5G59990.1 | Symbols: | CCT motif family protein | chr5:24151206-24153084 REVERSE LENGTH=241
	60	Prupe.6G088200	Pp06	6013275	6016776	AT5G44640.1 | Symbols: BGLU13 | beta glucosidase 13 | chr5:18011146-18012669 FORWARD LENGTH=507
	61	Prupe.6G088500	Pp06	6031259	6037672	AT3G45850.2 | Symbols: | P-loop containing nucleoside triphosphate hydrolases superfamily protein | chr3:16855814-16860950 REVERSE LENGTH=1058
	62	Prupe.6G088600	Pp06	6038127	6041496	AT3G22470.1 | Symbols: | Pentatricopeptide repeat (PPR) superfamily protein | chr3:7966066-7967925 REVERSE LENGTH=619
	63	Prupe.6G088800	Pp06	6075658	6085038	AT5G60010.1 | Symbols: | ferric reductase-like transmembrane component family protein | chr5:24160456-24164755 FORWARD LENGTH=886
	64	Prupe.6G088900	Pp06	6087660	6090438	AT2G28610.1 | Symbols: PRS, WOX3, PRS1 | Homeodomain-like superfamily protein | chr2:12262115-12263286 FORWARD LENGTH=244
	65	Prupe.6G089000	Pp06	6095493	6096735	AT2G41475.1 | Symbols: | Embryo-specific protein 3, (ATS3) | chr2:17295259-17296329 REVERSE LENGTH=179
	66	Prupe.6G089100	Pp06	6099693	6103066	AT5G60020.1 | Symbols: LAC17, ATLAC17 | laccase 17 | chr5:24168072-24170223 FORWARD LENGTH=577
	67	Prupe.6G089300	Pp06	6105522	6108709	AT5G60020.1 | Symbols: LAC17, ATLAC17 | laccase 17 | chr5:24168072-24170223 FORWARD LENGTH=577
	68	Prupe.6G089600	Pp06	6116490	6139919	AT5G60040.1 | Symbols: NRPC1 | nuclear RNA polymerase C1 | chr5:24173590-24183269 FORWARD LENGTH=1376
	69	Prupe.6G089700	Pp06	6140116	6142988	AT5G60050.1 | Symbols: | BTB/POZ domain-containing protein | chr5:24183680-24185264 REVERSE LENGTH=499
	70	Prupe.6G089800	Pp06	6145009	6155911	AT3G45780.2 | Symbols: PHOT1, NPH1, JK224, RPT1 | phototropin 1 | chr3:16818557-16823960 FORWARD LENGTH=996
	71	Prupe.6G090100	Pp06	6165384	6169736	AT1G07870.2 | Symbols: | Protein kinase superfamily protein | chr1:2428942-2431843 REVERSE LENGTH=538
	72	Prupe.6G090200	Pp06	6175236	6178900	AT3G45770.1 | Symbols: | Polyketide synthase, enoylreductase family protein | chr3:16805753-16807774 REVERSE LENGTH=375
	73	Prupe.6G090300	Pp06	6178637	6182636	AT3G45740.1 | Symbols: | hydrolase family protein / HAD-superfamily protein | chr3:16790830-16793280 FORWARD LENGTH=376
	74	Prupe.6G090400	Pp06	6183161	6186506	AT1G07880.2 | Symbols: ATMPK13 | Protein kinase superfamily protein | chr1:2434193-2435712 REVERSE LENGTH=363
	75	Prupe.6G090500	Pp06	6188172	6192027	AT1G12700.1 | Symbols: | ATP binding;nucleic acid binding;helicases | chr1:4323722-4326227 REVERSE LENGTH=735
	76	Prupe.6G090600	Pp06	6196567	6198341	AT1G12700.1 | Symbols: | ATP binding;nucleic acid binding;helicases | chr1:4323722-4326227 REVERSE LENGTH=735
	77	Prupe.6G090900	Pp06	6213437	6217138	AT2G28560.2 | Symbols: ATRAD51B, RAD51B | DNA repair (Rad51) family protein | chr2:12236876-12239086 REVERSE LENGTH=370
	78	Prupe.6G091000	Pp06	6218425	6223389	AT1G12700.1 | Symbols: | ATP binding;nucleic acid binding;helicases | chr1:4323722-4326227 REVERSE LENGTH=735
	79	Prupe.6G091100	Pp06	6234297	6238669	AT2G28550.3 | Symbols: RAP2.7 | related to AP2.7 | chr2:12226168-12228251 REVERSE LENGTH=464
	80	Prupe.6G091200	Pp06	6248472	6249680	AT1G63130.1 | Symbols: | Tetratricopeptide repeat (TPR)-like superfamily protein | chr1:23412854-23414746 FORWARD LENGTH=630
	81	Prupe.6G091300	Pp06	6255046	6264449	AT5G60170.2 | Symbols: | RNA binding (RRM/RBD/RNP motifs) family protein | chr5:24228178-24232394 FORWARD LENGTH=987

## Sheet: FA
QTLs	#	Name	Location		BLAST
qP-FA1.12	1	Prupe.1G245500	Pp01	25909218	25910911	AT1G24590.1 | Symbols: DRNL, DRN-LIKE, SOB2, ESR2 | DORNROSCHEN-like | chr1:8714389-8715309 REVERSE LENGTH=306
	3	Prupe.1G245700	Pp01	25920012	25923723	AT1G67900.3 | Symbols: | Phototropic-responsive NPH3 family protein | chr1:25467737-25469888 FORWARD LENGTH=631
	4	Prupe.1G245800	Pp01	25934709	25938018	AT1G12990.1 | Symbols: | beta-1,4-N-acetylglucosaminyltransferase family protein | chr1:4433973-4435552 FORWARD LENGTH=392
	6	Prupe.1G246100	Pp01	25941338	25942599	AT1G67856.1 | Symbols: | RING/U-box superfamily protein | chr1:25442486-25442887 FORWARD LENGTH=133
	8	Prupe.1G246300	Pp01	25953007	25956724	AT1G67840.1 | Symbols: CSK | chloroplast sensor kinase | chr1:25434156-25436839 FORWARD LENGTH=611
	9	Prupe.1G246400	Pp01	25957401	25960514	AT1G67820.1 | Symbols: | Protein phosphatase 2C family protein | chr1:25429882-25431484 FORWARD LENGTH=445
	11	Prupe.1G246600	Pp01	25963175	25965660	AT3G26430.1 | Symbols: | GDSL-like Lipase/Acylhydrolase superfamily protein | chr3:9674419-9675889 FORWARD LENGTH=380
	12	Prupe.1G246700	Pp01	25967940	25970684	AT3G26430.1 | Symbols: | GDSL-like Lipase/Acylhydrolase superfamily protein | chr3:9674419-9675889 FORWARD LENGTH=380
	13	Prupe.1G246800	Pp01	25972187	25975809	AT1G13020.1 | Symbols: EIF4B2 | eukaryotic initiation factor 4B2 | chr1:4440927-4443520 REVERSE LENGTH=549
	14	Prupe.1G246900	Pp01	25976987	25979370	AT1G67810.1 | Symbols: SUFE2 | sulfur E2 | chr1:25426488-25427264 FORWARD LENGTH=258
	15	Prupe.1G247000	Pp01	25982356	25987373	AT3G26380.1 | Symbols: | Melibiase family protein | chr3:9660140-9663145 FORWARD LENGTH=647
	16	Prupe.1G247100	Pp01	25990462	25995851	AT3G26370.1 | Symbols: | O-fucosyltransferase family protein | chr3:9656886-9659741 FORWARD LENGTH=557
	17	Prupe.1G247200	Pp01	25995186	25998370	AT1G10700.1 | Symbols: PRS3 | phosphoribosyl pyrophosphate (PRPP) synthase 3 | chr1:3554157-3556274 FORWARD LENGTH=411
	19	Prupe.1G247400	Pp01	26026634	26030007	AT1G70570.1 | Symbols: | anthranilate phosphoribosyltransferase, putative | chr1:26608719-26612062 FORWARD LENGTH=595
	20	Prupe.1G247500	Pp01	26032657	26035577	AT1G10710.2 | Symbols: PHS1 | poor homologous synapsis 1 | chr1:3558423-3560407 FORWARD LENGTH=349
	21	Prupe.1G247600	Pp01	26036030	26039515	AT1G10710.2 | Symbols: PHS1 | poor homologous synapsis 1 | chr1:3558423-3560407 FORWARD LENGTH=349
	22	Prupe.1G247700	Pp01	26039365	26040773	AT5G17820.1 | Symbols: | Peroxidase superfamily protein | chr5:5888195-5890101 REVERSE LENGTH=313
	23	Prupe.1G247800	Pp01	26047043	26048620	AT3G03670.1 | Symbols: | Peroxidase superfamily protein | chr3:901985-903349 REVERSE LENGTH=321
	24	Prupe.1G247900	Pp01	26053399	26057027	AT1G51940.1 | Symbols: | protein kinase family protein / peptidoglycan-binding LysM domain-containing protein | chr1:19296092-19298941 REVERSE LENGTH=651
	25	Prupe.1G248000	Pp01	26072172	26075694	AT1G60780.1 | Symbols: HAP13 | Clathrin adaptor complexes medium subunit family protein | chr1:22369289-22371885 REVERSE LENGTH=428
	26	Prupe.1G248200	Pp01	26079922	26082684	AT1G70560.1 | Symbols: WEI8, TAA1, SAV3 | tryptophan aminotransferase of Arabidopsis 1 | chr1:26604894-26607319 FORWARD LENGTH=391
	27	Prupe.1G248300	Pp01	26086989	26088966	AT1G70560.1 | Symbols: WEI8, TAA1, SAV3 | tryptophan aminotransferase of Arabidopsis 1 | chr1:26604894-26607319 FORWARD LENGTH=391
	28	Prupe.1G248400	Pp01	26095317	26098747	AT1G10740.4 | Symbols: | alpha/beta-Hydrolases superfamily protein | chr1:3568343-3570466 REVERSE LENGTH=473
	29	Prupe.1G248500	Pp01	26103461	26105995	AT1G60770.1 | Symbols: | Tetratricopeptide repeat (TPR)-like superfamily protein | chr1:22366959-22368648 REVERSE LENGTH=491
	31	Prupe.1G248800	Pp01	26122218	26123368	AT1G17100.1 | Symbols: | SOUL heme-binding family protein | chr1:5844766-5845539 FORWARD LENGTH=232
	32	Prupe.1G248900	Pp01	26123312	26135268	AT1G10760.1 | Symbols: SEX1, SOP1, SOP, GWD1, GWD | Pyruvate phosphate dikinase, PEP/pyruvate binding domain | chr1:3581210-3590043 REVERSE LENGTH=1399
	33	Prupe.1G249000	Pp01	26156374	26159074	AT1G12940.1 | Symbols: ATNRT2.5, NRT2.5 | nitrate transporter2.5 | chr1:4416405-4418337 FORWARD LENGTH=502
	34	Prupe.1G249100	Pp01	26159090	26159866	AT1G70540.1 | Symbols: EDA24 | Plant invertase/pectin methylesterase inhibitor superfamily protein | chr1:26593973-26594476 FORWARD LENGTH=167
	35	Prupe.1G249200	Pp01	26161298	26164067	AT3G26610.1 | Symbols: | Pectin lyase-like superfamily protein | chr3:9777025-9780267 FORWARD LENGTH=470
	36	Prupe.1G249300	Pp01	26166799	26170043	AT1G70530.1 | Symbols: CRK3 | cysteine-rich RLK (RECEPTOR-like protein kinase) 3 | chr1:26588750-26591379 REVERSE LENGTH=646
	37	Prupe.1G249400	Pp01	26171761	26176413	AT1G70520.1 | Symbols: CRK2 | cysteine-rich RLK (RECEPTOR-like protein kinase) 2 | chr1:26584888-26587334 REVERSE LENGTH=649
	38	Prupe.1G249500	Pp01	26176310	26178086	AT1G23360.1 | Symbols: MENG | S-adenosyl-L-methionine-dependent methyltransferases superfamily protein | chr1:8295421-8296893 REVERSE LENGTH=261
	39	Prupe.1G249600	Pp01	26178706	26183860	AT1G23380.1 | Symbols: KNAT6, KNAT6L, KNAT6S | KNOTTED1-like homeobox gene 6 | chr1:8297499-8302492 REVERSE LENGTH=327
	41	Prupe.1G249800	Pp01	26206142	26212028	AT1G60800.1 | Symbols: NIK3 | NSP-interacting kinase 3 | chr1:22383601-22386931 REVERSE LENGTH=632
	42	Prupe.1G249900	Pp01	26216785	26218121	AT1G23390.1 | Symbols: | Kelch repeat-containing F-box family protein | chr1:8309449-8310633 REVERSE LENGTH=394
	43	Prupe.1G250100	Pp01	26226155	26230236	AT1G60810.1 | Symbols: ACLA-2 | ATP-citrate lyase A-2 | chr1:22388691-22390993 REVERSE LENGTH=423
	44	Prupe.1G250200	Pp01	26234726	26236500	AT1G10650.1 | Symbols: | SBP (S-ribonuclease binding protein) family protein | chr1:3524122-3525318 REVERSE LENGTH=339
	45	Prupe.1G250300	Pp01	26242149	26243626	AT1G11475.1 | Symbols: NRPB10, NRPD10, NRPE10 | RNA polymerases N / 8 kDa subunit | chr1:3862520-3863805 FORWARD LENGTH=71
	47	Prupe.1G250500	Pp01	26248367	26249994	AT1G23420.1 | Symbols: INO | Plant-specific transcription factor YABBY family protein | chr1:8317423-8319104 FORWARD LENGTH=231
	48	Prupe.1G250600	Pp01	26252305	26253104	AT2G47110.2 | Symbols: UBQ6 | ubiquitin 6 | chr2:19344701-19345174 FORWARD LENGTH=157
	49	Prupe.1G250700	Pp01	26253437	26257067	AT1G23400.1 | Symbols: CAF2, ATCAF2 | RNA-binding CRS1 / YhbY (CRM) domain-containing protein | chr1:8312199-8314740 REVERSE LENGTH=564
	51	Prupe.1G250900	Pp01	26260900	26262034	AT5G05370.1 | Symbols: | Cytochrome b-c1 complex, subunit 8 protein | chr5:1590977-1591869 REVERSE LENGTH=72
	52	Prupe.1G251000	Pp01	26265852	26268771	AT1G23440.1 | Symbols: | Peptidase C15, pyroglutamyl peptidase I-like | chr1:8321940-8324019 FORWARD LENGTH=217
	53	Prupe.1G251100	Pp01	26269435	26275078	AT1G23450.1 | Symbols: | Tetratricopeptide repeat (TPR)-like superfamily protein | chr1:8324698-8326697 FORWARD LENGTH=666
	54	Prupe.1G251200	Pp01	26281821	26286306	AT1G60590.1 | Symbols: | Pectin lyase-like superfamily protein | chr1:22314426-22316867 REVERSE LENGTH=540
	55	Prupe.1G251300	Pp01	26287013	26289164	AT1G60550.1 | Symbols: ECHID, DHNS | enoyl-CoA hydratase/isomerase D | chr1:22305988-22308092 REVERSE LENGTH=337
	56	Prupe.1G251400	Pp01	26292478	26299678	AT1G60490.1 | Symbols: ATVPS34, VPS34, PI3K | vacuolar protein sorting 34 | chr1:22285792-22290190 REVERSE LENGTH=814
	57	Prupe.1G251500	Pp01	26300319	26303332	AT1G10630.1 | Symbols: ATARFA1F, ARFA1F | ADP-ribosylation factor A1F | chr1:3513189-3514230 REVERSE LENGTH=181
	58	Prupe.1G251600	Pp01	26307618	26309671	AT1G60470.1 | Symbols: AtGolS4, GolS4 | galactinol synthase 4 | chr1:22279181-22280454 REVERSE LENGTH=334
	60	Prupe.1G251800	Pp01	26316428	26320256	AT4G32180.3 | Symbols: ATPANK2, PANK2 | pantothenate kinase 2 | chr4:15538340-15543715 REVERSE LENGTH=783
	62	Prupe.1G252000	Pp01	26333872	26336643	AT1G60420.1 | Symbols: | DC1 domain-containing protein | chr1:22261978-22264243 FORWARD LENGTH=578
	63	Prupe.1G252100	Pp01	26340202	26344203	AT1G60420.1 | Symbols: | DC1 domain-containing protein | chr1:22261978-22264243 FORWARD LENGTH=578
	64	Prupe.1G252200	Pp01	26354850	26358153	AT1G60420.1 | Symbols: | DC1 domain-containing protein | chr1:22261978-22264243 FORWARD LENGTH=578
	65	Prupe.1G252400	Pp01	26363444	26365487	AT2G05790.1 | Symbols: | O-Glycosyl hydrolases family 17 protein | chr2:2199450-2201293 FORWARD LENGTH=472
	67	Prupe.1G252600	Pp01	26368408	26371360	AT1G10610.1 | Symbols: | basic helix-loop-helix (bHLH) DNA-binding superfamily protein | chr1:3506463-3508752 FORWARD LENGTH=441
	68	Prupe.1G252700	Pp01	26371255	26375008	AT1G23540.1 | Symbols: IGI1, AtPERK12 | Protein kinase superfamily protein | chr1:8346942-8349786 REVERSE LENGTH=720
	69	Prupe.1G252800	Pp01	26382900	26385003	AT1G23550.1 | Symbols: SRO2 | similar to RCD one 2 | chr1:8350912-8352232 FORWARD LENGTH=323
	73	Prupe.1G253200	Pp01	26395600	26400084	AT1G10600.3 | Symbols: AMSH2 | associated molecule with the SH3 domain of STAM 2 | chr1:3503765-3505190 FORWARD LENGTH=222
	74	Prupe.1G253300	Pp01	26418789	26422675	AT5G14740.1 | Symbols: CA2, CA18, BETA CA2 | carbonic anhydrase 2 | chr5:4758257-4762382 FORWARD LENGTH=331
	75	Prupe.1G253400	Pp01	26440293	26441616	AT5G14750.1 | Symbols: WER, ATMYB66, WER1, MYB66 | myb domain protein 66 | chr5:4763656-4764738 REVERSE LENGTH=203
	76	Prupe.1G253500	Pp01	26444511	26446801	AT1G23740.1 | Symbols: | Oxidoreductase, zinc-binding dehydrogenase family protein | chr1:8398245-8399656 REVERSE LENGTH=386
	77	Prupe.1G253600	Pp01	26446841	26449700	AT1G23750.1 | Symbols: | Nucleic acid-binding, OB-fold-like protein | chr1:8400638-8401171 FORWARD LENGTH=137
	78	Prupe.1G253700	Pp01	26456351	26458995	AT1G70370.2 | Symbols: PG2 | polygalacturonase 2 | chr1:26513003-26514998 REVERSE LENGTH=626
	79	Prupe.1G253800	Pp01	26468579	26470991	AT1G70370.2 | Symbols: PG2 | polygalacturonase 2 | chr1:26513003-26514998 REVERSE LENGTH=626
qP-FA1.22	1	Prupe.1G269900	Pp01	27713533	27718224	AT1G14380.2 | Symbols: IQD28 | IQ-domain 28 | chr1:4918279-4920761 REVERSE LENGTH=602
	3	Prupe.1G270100	Pp01	27749629	27750438	AT3G19950.1 | Symbols: | RING/U-box superfamily protein | chr3:6942853-6943839 FORWARD LENGTH=328
	4	Prupe.1G270300	Pp01	27770350	27770667	AT3G19950.1 | Symbols: | RING/U-box superfamily protein | chr3:6942853-6943839 FORWARD LENGTH=328
	5	Prupe.1G270600	Pp01	27787467	27789996	AT2G02800.2 | Symbols: APK2B | protein kinase 2B | chr2:796889-799250 REVERSE LENGTH=426
	6	Prupe.1G270700	Pp01	27790298	27794511	AT2G02800.2 | Symbols: APK2B | protein kinase 2B | chr2:796889-799250 REVERSE LENGTH=426
	7	Prupe.1G270800	Pp01	27797600	27800578	AT1G14360.1 | Symbols: ATUTR3, UTR3 | UDP-galactose transporter 3 | chr1:4911362-4913029 REVERSE LENGTH=331
	8	Prupe.1G270900	Pp01	27807660	27807992	ATCG00420.1 | Symbols: NDHJ | NADH dehydrogenase subunit J | chrC:48677-49153 REVERSE LENGTH=158
	9	Prupe.1G271000	Pp01	27808000	27809070	ATCG00360.1 | Symbols: YCF3 | Tetratricopeptide repeat (TPR)-like superfamily protein | chrC:42584-43751 REVERSE LENGTH=126
	10	Prupe.1G271100	Pp01	27819714	27824710	AT1G14350.2 | Symbols: FLP, MYB124 | Duplicated homeodomain-like superfamily protein | chr1:4908427-4910647 FORWARD LENGTH=436
	11	Prupe.1G271300	Pp01	27835188	27835894	AT1G14345.1 | Symbols: | NAD(P)-linked oxidoreductase superfamily protein | chr1:4899176-4899766 FORWARD LENGTH=196
	12	Prupe.1G271400	Pp01	27837763	27840056	AT1G69780.1 | Symbols: ATHB13 | Homeobox-leucine zipper protein family | chr1:26259166-26260465 FORWARD LENGTH=294
	13	Prupe.1G271500	Pp01	27843811	27849253	AT2G02860.1 | Symbols: SUT2, ATSUC3, SUC3, ATSUT2 | sucrose transporter 2 | chr2:828546-832296 REVERSE LENGTH=594
	14	Prupe.1G271600	Pp01	27849783	27851551	AT1G14340.1 | Symbols: | RNA-binding (RRM/RBD/RNP motifs) family protein | chr1:4897709-4898776 FORWARD LENGTH=244
	15	Prupe.1G271700	Pp01	27854746	27856083	AT1G26945.1 | Symbols: KDR | basic helix-loop-helix (bHLH) DNA-binding superfamily protein | chr1:9351571-9352474 FORWARD LENGTH=94
	16	Prupe.1G271800	Pp01	27860171	27862256	AT1G26940.1 | Symbols: | Cyclophilin-like peptidyl-prolyl cis-trans isomerase family protein | chr1:9343193-9344962 FORWARD LENGTH=226
	17	Prupe.1G271900	Pp01	27876139	27879759	AT1G14330.1 | Symbols: | Galactose oxidase/kelch repeat superfamily protein | chr1:4890375-4891700 REVERSE LENGTH=441
	19	Prupe.1G272100	Pp01	27896256	27898690	AT2G02880.1 | Symbols: | mucin-related | chr2:841303-843151 FORWARD LENGTH=314
	20	Prupe.1G272200	Pp01	27899135	27900757	AT1G26900.1 | Symbols: | Pentatricopeptide repeat (PPR) superfamily protein | chr1:9319756-9321474 REVERSE LENGTH=572
	21	Prupe.1G272300	Pp01	27903032	27907978	AT5G19420.1 | Symbols: | Regulator of chromosome condensation (RCC1) family with FYVE zinc finger domain | chr5:6547945-6552866 REVERSE LENGTH=1105
	22	Prupe.1G272400	Pp01	27909307	27911323	AT1G69700.1 | Symbols: ATHVA22C, HVA22C | HVA22 homologue C | chr1:26220337-26221663 FORWARD LENGTH=184
	23	Prupe.1G272500	Pp01	27911951	27915862	AT3G47620.1 | Symbols: AtTCP14, TCP14 | TEOSINTE BRANCHED, cycloidea and PCF (TCP) 14 | chr3:17559004-17560473 FORWARD LENGTH=489
	24	Prupe.1G272700	Pp01	27921232	27924019	AT1G69680.1 | Symbols: | Mog1/PsbP/DUF1795-like photosystem II reaction center PsbP family protein | chr1:26205148-26206568 FORWARD LENGTH=202
	25	Prupe.1G272800	Pp01	27924574	27927937	AT1G26830.1 | Symbols: CUL3A, ATCUL3A, ATCUL3, CUL3 | cullin 3 | chr1:9296063-9298374 FORWARD LENGTH=732
	26	Prupe.1G272900	Pp01	27927938	27930302	AT1G14310.1 | Symbols: | Haloacid dehalogenase-like hydrolase (HAD) superfamily protein | chr1:4885049-4886672 FORWARD LENGTH=254
	28	Prupe.1G273100	Pp01	27962439	27965010	AT1G26840.1 | Symbols: ORC6, ATORC6 | origin recognition complex protein 6 | chr1:9298822-9300603 FORWARD LENGTH=284
	29	Prupe.1G273200	Pp01	27970051	27972496	AT1G14290.1 | Symbols: SBH2 | sphingoid base hydroxylase 2 | chr1:4880307-4881784 REVERSE LENGTH=259
	30	Prupe.1G273300	Pp01	27974515	27975948	AT1G14280.1 | Symbols: PKS2 | phytochrome kinase substrate 2 | chr1:4877657-4878985 FORWARD LENGTH=442
	31	Prupe.1G273400	Pp01	27977561	27982503	AT1G26850.2 | Symbols: | S-adenosyl-L-methionine-dependent methyltransferases superfamily protein | chr1:9301146-9303432 REVERSE LENGTH=616
	32	Prupe.1G273600	Pp01	27985870	27989471	AT1G14270.1 | Symbols: | CAAX amino terminal protease family protein | chr1:4875099-4877195 REVERSE LENGTH=353
	34	Prupe.1G273800	Pp01	27992290	27996088	AT1G16930.1 | Symbols: | F-box/RNI-like/FBD-like domains-containing protein | chr1:5789987-5791534 FORWARD LENGTH=449
	35	Prupe.1G273900	Pp01	27999904	28002218	AT3G25750.1 | Symbols: | F-box family protein with a domain of unknown function (DUF295) | chr3:9400955-9402088 FORWARD LENGTH=348
	37	Prupe.1G274300	Pp01	28043845	28045782	AT1G26870.1 | Symbols: FEZ, ANAC009 | NAC (No Apical Meristem) domain transcriptional regulator superfamily protein | chr1:9312856-9314983 FORWARD LENGTH=425
	38	Prupe.1G274400	Pp01	28046954	28048070	AT1G74590.1 | Symbols: ATGSTU10, GSTU10 | glutathione S-transferase TAU 10 | chr1:28023887-28024666 REVERSE LENGTH=232
	39	Prupe.1G274500	Pp01	28047902	28049619	AT1G26880.1 | Symbols: | Ribosomal protein L34e superfamily protein | chr1:9315640-9316681 REVERSE LENGTH=120
	41	Prupe.1G274700	Pp01	28058395	28059444	AT1G69600.1 | Symbols: ZFHD1, ATHB29, ZHD11 | zinc finger homeodomain 1 | chr1:26182470-26183198 FORWARD LENGTH=242
	43	Prupe.1G274900	Pp01	28068604	28071937	AT2G02960.3 | Symbols: | RING/FYVE/PHD zinc finger superfamily protein | chr2:862346-863980 REVERSE LENGTH=271
	44	Prupe.1G275000	Pp01	28073656	28077627	AT2G02970.1 | Symbols: | GDA1/CD39 nucleoside phosphatase family protein | chr2:865395-868007 REVERSE LENGTH=555
	45	Prupe.1G275100	Pp01	28087735	28089347	AT3G28960.1 | Symbols: | Transmembrane amino acid transporter family protein | chr3:10984245-10985767 REVERSE LENGTH=405
	46	Prupe.1G275200	Pp01	28099699	28102054	AT2G02980.1 | Symbols: OTP85 | Pentatricopeptide repeat (PPR) superfamily protein | chr2:868468-870279 FORWARD LENGTH=603
	47	Prupe.1G275300	Pp01	28105860	28107602	AT2G02990.1 | Symbols: RNS1, ATRNS1 | ribonuclease 1 | chr2:873714-874667 FORWARD LENGTH=230
	48	Prupe.1G275400	Pp01	28108986	28110810	AT1G14220.1 | Symbols: | Ribonuclease T2 family protein | chr1:4858642-4859601 REVERSE LENGTH=228
	49	Prupe.1G275500	Pp01	28114450	28119427	AT1G26810.1 | Symbols: GALT1 | galactosyltransferase1 | chr1:9286862-9289327 REVERSE LENGTH=643
	50	Prupe.1G275600	Pp01	28119535	28121116	AT1G14205.1 | Symbols: | Ribosomal L18p/L5e family protein | chr1:4855582-4856762 FORWARD LENGTH=165
	51	Prupe.1G275700	Pp01	28121405	28122500	AT1G26800.1 | Symbols: | RING/U-box superfamily protein | chr1:9285576-9286190 REVERSE LENGTH=204
	52	Prupe.1G275800	Pp01	28122517	28124906	AT1G14190.1 | Symbols: | Glucose-methanol-choline (GMC) oxidoreductase family protein | chr1:4852802-4854307 FORWARD LENGTH=501
qP-FA1.32	3	Prupe.1G281400	Pp01	28448435	28451516	AT1G69370.1 | Symbols: CM3, cm-3 | chorismate mutase 3 | chr1:26080098-26081559 FORWARD LENGTH=316
	4	Prupe.1G281500	Pp01	28459847	28462125	AT2G03360.2 | Symbols: | Glycosyltransferase family 61 protein | chr2:1022287-1024273 REVERSE LENGTH=455
	5	Prupe.1G281600	Pp01	28462795	28464227	AT2G03370.1 | Symbols: | Glycosyltransferase family 61 protein | chr2:1024714-1026969 REVERSE LENGTH=452
	7	Prupe.1G281800	Pp01	28484030	28486820	AT2G03380.1 | Symbols: | Pentatricopeptide repeat (PPR) superfamily protein | chr2:1028292-1030361 FORWARD LENGTH=689
	8	Prupe.1G281900	Pp01	28487743	28490097	AT1G69350.1 | Symbols: | Tetratricopeptide repeat (TPR)-like superfamily protein | chr1:26069882-26072245 FORWARD LENGTH=787
	9	Prupe.1G282000	Pp01	28490605	28492994	AT2G03390.1 | Symbols: | uvrB/uvrC motif-containing protein | chr2:1030635-1032354 REVERSE LENGTH=330
	10	Prupe.1G282100	Pp01	28494060	28499115	AT1G69340.1 | Symbols: | appr-1-p processing enzyme family protein | chr1:26066298-26069644 FORWARD LENGTH=562
	12	Prupe.1G282300	Pp01	28503206	28505804	AT3G16520.3 | Symbols: UGT88A1 | UDP-glucosyl transferase 88A1 | chr3:5619355-5620833 REVERSE LENGTH=462
	13	Prupe.1G282400	Pp01	28515255	28517051	AT2G03430.1 | Symbols: | Ankyrin repeat family protein | chr2:1036192-1037536 REVERSE LENGTH=240
	14	Prupe.1G282500	Pp01	28518402	28519577	AT2G03440.1 | Symbols: NRP1, ATNRP1 | nodulin-related protein 1 | chr2:1039409-1039972 REVERSE LENGTH=187
	15	Prupe.1G282600	Pp01	28521514	28523690	AT1G69330.1 | Symbols: | RING/U-box superfamily protein | chr1:26064138-26064950 REVERSE LENGTH=270
	16	Prupe.1G282700	Pp01	28523691	28525960	AT1G13920.1 | Symbols: | Remorin family protein | chr1:4758188-4759754 FORWARD LENGTH=345
	17	Prupe.1G282800	Pp01	28525961	28528673	AT5G61250.1 | Symbols: AtGUS1, GUS1 | glucuronidase 1 | chr5:24632294-24634597 REVERSE LENGTH=539
	18	Prupe.1G282900	Pp01	28529492	28531099	AT5G66520.1 | Symbols: | Tetratricopeptide repeat (TPR)-like superfamily protein | chr5:26551879-26553741 FORWARD LENGTH=620
	19	Prupe.1G283000	Pp01	28531320	28534392	AT5G61240.1 | Symbols: | Leucine-rich repeat (LRR) family protein | chr5:24629485-24631958 FORWARD LENGTH=326
	20	Prupe.1G283100	Pp01	28535683	28536852	AT1G26600.1 | Symbols: CLE9 | CLAVATA3/ESR-RELATED 9 | chr1:9191684-9192046 FORWARD LENGTH=120
	21	Prupe.1G283200	Pp01	28537288	28540452	AT1G13900.1 | Symbols: | Purple acid phosphatases superfamily protein | chr1:4753494-4755554 REVERSE LENGTH=656
	22	Prupe.1G283300	Pp01	28539592	28541920	AT1G13890.1 | Symbols: SNAP30, ATSNAP30 | soluble N-ethylmaleimide-sensitive factor adaptor protein 30 | chr1:4751581-4752844 FORWARD LENGTH=263
	23	Prupe.1G283400	Pp01	28542832	28548406	AT3G29320.1 | Symbols: | Glycosyl transferase, family 35 | chr3:11252871-11257587 FORWARD LENGTH=962
	24	Prupe.1G283500	Pp01	28556367	28560635	AT1G69310.2 | Symbols: WRKY57, ATWRKY57 | WRKY DNA-binding protein 57 | chr1:26056118-26057909 REVERSE LENGTH=287
	25	Prupe.1G283600	Pp01	28565263	28566912	AT1G26610.1 | Symbols: | C2H2-like zinc finger protein | chr1:9193735-9195102 FORWARD LENGTH=455
	26	Prupe.1G283700	Pp01	28568907	28569788	AT2G34320.1 | Symbols: | Polynucleotidyl transferase, ribonuclease H-like superfamily protein | chr2:14484959-14485837 FORWARD LENGTH=292
	28	Prupe.1G283900	Pp01	28574559	28577577	AT1G52490.1 | Symbols: | CONTAINS InterPro DOMAIN/s: F-box domain, cyclin-like (InterPro:IPR001810), F-box domain, Skp2-like (InterPro:IPR022364), F-box associated domain, type 3 (InterPro:IPR013187), F-box associated interaction domain (InterPro:IPR017451)
	29	Prupe.1G284000	Pp01	28579832	28580292	AT1G07360.1 | Symbols: | CCCH-type zinc fingerfamily protein with RNA-binding domain | chr1:2260562-2262795 REVERSE LENGTH=481
	30	Prupe.1G284100	Pp01	28582432	28583298	AT2G03480.1 | Symbols: QUL2 | QUASIMODO2 LIKE 2 | chr2:1051509-1054090 FORWARD LENGTH=606
	31	Prupe.1G284300	Pp01	28592036	28593888	AT5G15490.1 | Symbols: | UDP-glucose 6-dehydrogenase family protein | chr5:5027872-5029314 REVERSE LENGTH=480
	32	Prupe.1G284500	Pp01	28596942	28599060	AT1G26560.1 | Symbols: BGLU40 | beta glucosidase 40 | chr1:9178513-9181726 FORWARD LENGTH=510
	33	Prupe.1G284600	Pp01	28600363	28605549	AT1G26560.1 | Symbols: BGLU40 | beta glucosidase 40 | chr1:9178513-9181726 FORWARD LENGTH=510
	34	Prupe.1G284700	Pp01	28607414	28610980	AT1G26520.1 | Symbols: | Cobalamin biosynthesis CobW-like protein | chr1:9163448-9165594 REVERSE LENGTH=374
	35	Prupe.1G284800	Pp01	28610413	28612621	AT1G69490.1 | Symbols: NAP, ANAC029, ATNAP | NAC-like, activated by AP3/PI | chr1:26122233-26123222 FORWARD LENGTH=268
	36	Prupe.1G284900	Pp01	28616906	28619692	AT1G69490.1 | Symbols: NAP, ANAC029, ATNAP | NAC-like, activated by AP3/PI | chr1:26122233-26123222 FORWARD LENGTH=268
	37	Prupe.1G285000	Pp01	28619043	28621626	AT1G13870.1 | Symbols: DRL1, AtKTI12 | calmodulin binding;purine nucleotide binding | chr1:4747437-4748345 REVERSE LENGTH=302
	38	Prupe.1G285100	Pp01	28623445	28626879	AT2G03480.2 | Symbols: QUL2 | QUASIMODO2 LIKE 2 | chr2:1051509-1054090 FORWARD LENGTH=595
	39	Prupe.1G285200	Pp01	28637750	28639396	AT5G52610.1 | Symbols: | F-box and associated interaction domains-containing protein | chr5:21346423-21347478 REVERSE LENGTH=351
	40	Prupe.1G285300	Pp01	28640718	28642479	AT3G06240.1 | Symbols: | F-box family protein | chr3:1887336-1888619 FORWARD LENGTH=427
	41	Prupe.1G285500	Pp01	28651527	28653145	AT1G47800.1 | Symbols: | F-box and associated interaction domains-containing protein | chr1:17601513-17602676 FORWARD LENGTH=387
	42	Prupe.1G285600	Pp01	28654077	28654712	AT1G47790.1 | Symbols: | F-box and associated interaction domains-containing protein | chr1:17600004-17601173 REVERSE LENGTH=389
	43	Prupe.1G285700	Pp01	28655506	28657837	AT1G26500.1 | Symbols: | Pentatricopeptide repeat (PPR) superfamily protein | chr1:9158380-9159897 FORWARD LENGTH=505
	44	Prupe.1G285800	Pp01	28660964	28663783	AT1G26480.1 | Symbols: GRF12, GF14 IOTA | general regulatory factor 12 | chr1:9156573-9157845 REVERSE LENGTH=268
	46	Prupe.1G286000	Pp01	28667679	28671338	AT5G46110.4 | Symbols: APE2, TPT | Glucose-6-phosphate/phosphate translocator-related | chr5:18697606-18700223 FORWARD LENGTH=415
	47	Prupe.1G286100	Pp01	28671570	28674865	AT1G26460.1 | Symbols: | Tetratricopeptide repeat (TPR)-like superfamily protein | chr1:9151816-9154407 FORWARD LENGTH=630
	48	Prupe.1G286200	Pp01	28676971	28679921	AT1G18650.1 | Symbols: PDCB3 | plasmodesmata callose-binding protein 3 | chr1:6419036-6420413 REVERSE LENGTH=184
	49	Prupe.1G286300	Pp01	28680129	28681656	AT1G47730.1 | Symbols: | F-box and associated interaction domains-containing protein | chr1:17563931-17565106 REVERSE LENGTH=391
	50	Prupe.1G286400	Pp01	28687851	28691597	AT1G13820.1 | Symbols: | alpha/beta-Hydrolases superfamily protein | chr1:4735622-4737617 FORWARD LENGTH=339
	51	Prupe.1G286500	Pp01	28692731	28696460	AT2G03510.1 | Symbols: | SPFH/Band 7/PHB domain-containing membrane-associated protein family | chr2:1066717-1068934 FORWARD LENGTH=356
	52	Prupe.1G286600	Pp01	28698573	28701994	AT2G03530.2 | Symbols: UPS2, ATUPS2 | ureide permease 2 | chr2:1071951-1073522 FORWARD LENGTH=398
	54	Prupe.1G286800	Pp01	28706105	28708684	AT1G69290.1 | Symbols: | Pentatricopeptide repeat (PPR) superfamily protein | chr1:26047372-26049348 REVERSE LENGTH=658
	55	Prupe.1G286900	Pp01	28709248	28711384	AT1G10380.1 | Symbols: | Putative membrane lipoprotein | chr1:3400706-3402110 FORWARD LENGTH=305
	56	Prupe.1G287000	Pp01	28710684	28711065	AT3G47370.3 | Symbols: | Ribosomal protein S10p/S20e family protein | chr3:17453671-17454437 REVERSE LENGTH=122
	57	Prupe.1G287100	Pp01	28715877	28721608	AT1G13750.1 | Symbols: | Purple acid phosphatases superfamily protein | chr1:4715490-4718091 REVERSE LENGTH=613
	58	Prupe.1G287200	Pp01	28730509	28734842	AT1G13750.1 | Symbols: | Purple acid phosphatases superfamily protein | chr1:4715490-4718091 REVERSE LENGTH=613
	59	Prupe.1G287300	Pp01	28736633	28741080	AT2G03620.2 | Symbols: MGT3, MRS2-5 | magnesium transporter 3 | chr2:1100489-1102168 REVERSE LENGTH=421
	62	Prupe.1G287600	Pp01	28758851	28761863	AT4G15010.2 | Symbols: | Mitochondrial substrate carrier family protein | chr4:8573125-8574864 REVERSE LENGTH=378
	63	Prupe.1G287700	Pp01	28761928	28765450	AT2G32230.1 | Symbols: PRORP1 | proteinaceous RNase P 1 | chr2:13679608-13681756 REVERSE LENGTH=572
	64	Prupe.1G287800	Pp01	28766276	28769991	AT3G02130.1 | Symbols: RPK2, TOAD2, CLI1 | receptor-like protein kinase 2 | chr3:380726-384181 FORWARD LENGTH=1151
	66	Prupe.1G288000	Pp01	28775842	28779465	AT1G13740.1 | Symbols: AFP2 | ABI five binding protein 2 | chr1:4713969-4715158 FORWARD LENGTH=348
	67	Prupe.1G288100	Pp01	28781801	28786024	AT5G60980.2 | Symbols: | Nuclear transport factor 2 (NTF2) family protein with RNA binding (RRM-RBD-RNP motifs) domain | chr5:24543988-24546027 FORWARD LENGTH=460
	69	Prupe.1G288300	Pp01	28791540	28795458	AT2G03667.1 | Symbols: | Asparagine synthase family protein | chr2:1114179-1117281 FORWARD LENGTH=610
	70	Prupe.1G288400	Pp01	28795501	28799718	AT2G03670.1 | Symbols: CDC48B | cell division cycle 48B | chr2:1117595-1120361 FORWARD LENGTH=603
	71	Prupe.1G288500	Pp01	28800173	28805349	AT1G26370.1 | Symbols: | RNA helicase family protein | chr1:9122030-9125368 REVERSE LENGTH=717
	72	Prupe.1G288600	Pp01	28806080	28808761	AT1G26360.1 | Symbols: ATMES13, MES13 | methyl esterase 13 | chr1:9119021-9121203 REVERSE LENGTH=444
	73	Prupe.1G288700	Pp01	28813724	28815001	AT1G26355.1 | Symbols: SP1L1 | SPIRAL1-like1 | chr1:9117950-9118611 REVERSE LENGTH=113
	74	Prupe.1G288800	Pp01	28815248	28817482	AT2G03690.1 | Symbols: | coenzyme Q biosynthesis Coq4 family protein / ubiquinone biosynthesis Coq4 family protein | chr2:1122122-1123011 REVERSE LENGTH=226
	75	Prupe.1G288900	Pp01	28825324	28827352	AT1G13710.1 | Symbols: CYP78A5, KLU | cytochrome P450, family 78, subfamily A, polypeptide 5 | chr1:4702932-4704592 REVERSE LENGTH=517
	76	Prupe.1G289000	Pp01	28828981	28836826	AT1G69220.1 | Symbols: SIK1 | Protein kinase superfamily protein | chr1:26020298-26026119 REVERSE LENGTH=836
	78	Prupe.1G289200	Pp01	28844436	28848405	AT1G13700.1 | Symbols: PGL1 | 6-phosphogluconolactonase 1 | chr1:4694475-4695600 REVERSE LENGTH=268
	79	Prupe.1G289300	Pp01	28848707	28852109	AT1G69200.1 | Symbols: FLN2 | fructokinase-like 2 | chr1:26016018-26018365 FORWARD LENGTH=616
	80	Prupe.1G289400	Pp01	28852187	28853711	AT1G13690.1 | Symbols: ATE1 | ATPase E1 | chr1:4693380-4694179 FORWARD LENGTH=177
	81	Prupe.1G289600	Pp01	28859004	28861744	AT5G15650.1 | Symbols: RGP2, ATRGP2 | reversibly glycosylated polypeptide 2 | chr5:5092203-5094093 FORWARD LENGTH=360
	82	Prupe.1G289700	Pp01	28867162	28869342	AT1G26340.1 | Symbols: B5 #6, ATCB5-A, CB5-A | cytochrome B5 isoform A | chr1:9113992-9114755 FORWARD LENGTH=135
	83	Prupe.1G289800	Pp01	28869936	28872282	AT3G08900.1 | Symbols: RGP3, RGP | reversibly glycosylated polypeptide 3 | chr3:2708347-2709714 REVERSE LENGTH=362
	86	Prupe.1G290100	Pp01	28896143	28898315	AT1G69180.1 | Symbols: CRC | Plant-specific transcription factor YABBY family protein | chr1:26007734-26008940 REVERSE LENGTH=181
	87	Prupe.1G290200	Pp01	28900201	28904912	AT1G69170.1 | Symbols: | Squamosa promoter-binding protein-like (SBP domain) transcription factor family protein | chr1:26005626-26007041 FORWARD LENGTH=405
	89	Prupe.1G290500	Pp01	28921555	28925376	AT5G15800.1 | Symbols: SEP1, AGL2 | K-box region and MADS-box transcription factor family protein | chr5:5151594-5153767 REVERSE LENGTH=251
	90	Prupe.1G290600	Pp01	28929210	28932070	APETALA1-like protein [Prunus persica] &gt;gi|462420757|gb|EMJ25020.1| hypothetical protein PRUPE_ppa010723mg [Prunus persica]; AT1G69120.1 | Symbols: AP1, AGL7 | K-box region and MADS-box transcription factor family protein | chr1:25982576-25986102 REVERSE LENGTH=256
	91	Prupe.1G290700	Pp01	28932218	28934132	AT5G38895.2 | Symbols: | RING/U-box superfamily protein | chr5:15571321-15573315 FORWARD LENGTH=296
	92	Prupe.1G290800	Pp01	28939256	28941042	AT1G69080.1 | Symbols: | Adenine nucleotide alpha hydrolases-like superfamily protein | chr1:25972132-25973243 REVERSE LENGTH=223
	94	Prupe.1G291100	Pp01	28958106	28960465	AT2G26710.1 | Symbols: BAS1, CYP734A1, CYP72B1 | Cytochrome P450 superfamily protein | chr2:11380700-11383413 FORWARD LENGTH=520
	95	Prupe.1G291200	Pp01	28961655	28964363	AT2G26710.1 | Symbols: BAS1, CYP734A1, CYP72B1 | Cytochrome P450 superfamily protein | chr2:11380700-11383413 FORWARD LENGTH=520
	96	Prupe.1G291300	Pp01	28966739	28967236	AT4G14300.1 | Symbols: | RNA-binding (RRM/RBD/RNP motifs) family protein | chr4:8231179-8232785 FORWARD LENGTH=411
	98	Prupe.1G291500	Pp01	28973634	28976040	AT2G26710.1 | Symbols: BAS1, CYP734A1, CYP72B1 | Cytochrome P450 superfamily protein | chr2:11380700-11383413 FORWARD LENGTH=520
	99	Prupe.1G291600	Pp01	28976511	28977164	AT2G26710.1 | Symbols: BAS1, CYP734A1, CYP72B1 | Cytochrome P450 superfamily protein | chr2:11380700-11383413 FORWARD LENGTH=520
	100	Prupe.1G291700	Pp01	28977244	28979164	AT3G14620.1 | Symbols: CYP72A8 | cytochrome P450, family 72, subfamily A, polypeptide 8 | chr3:4914978-4916853 FORWARD LENGTH=515
	101	Prupe.1G291800	Pp01	28979938	28982271	AT2G26710.1 | Symbols: BAS1, CYP734A1, CYP72B1 | Cytochrome P450 superfamily protein | chr2:11380700-11383413 FORWARD LENGTH=520
	102	Prupe.1G291900	Pp01	28983480	28984721	AT3G14620.1 | Symbols: CYP72A8 | cytochrome P450, family 72, subfamily A, polypeptide 8 | chr3:4914978-4916853 FORWARD LENGTH=515
	103	Prupe.1G292000	Pp01	28985327	28987614	AT2G26710.1 | Symbols: BAS1, CYP734A1, CYP72B1 | Cytochrome P450 superfamily protein | chr2:11380700-11383413 FORWARD LENGTH=520
	104	Prupe.1G292100	Pp01	28988764	28990981	AT3G14630.1 | Symbols: CYP72A9 | cytochrome P450, family 72, subfamily A, polypeptide 9 | chr3:4917498-4919409 FORWARD LENGTH=508
	105	Prupe.1G292400	Pp01	29005541	29009588	AT3G14630.1 | Symbols: CYP72A9 | cytochrome P450, family 72, subfamily A, polypeptide 9 | chr3:4917498-4919409 FORWARD LENGTH=508
	106	Prupe.1G292500	Pp01	29037785	29043013	AT3G14630.1 | Symbols: CYP72A9 | cytochrome P450, family 72, subfamily A, polypeptide 9 | chr3:4917498-4919409 FORWARD LENGTH=508
	107	Prupe.1G292600	Pp01	29058661	29061309	AT2G26710.1 | Symbols: BAS1, CYP734A1, CYP72B1 | Cytochrome P450 superfamily protein | chr2:11380700-11383413 FORWARD LENGTH=520
	108	Prupe.1G292700	Pp01	29062217	29067565	AT3G14630.1 | Symbols: CYP72A9 | cytochrome P450, family 72, subfamily A, polypeptide 9 | chr3:4917498-4919409 FORWARD LENGTH=508
	109	Prupe.1G292800	Pp01	29070547	29072936	AT3G14630.1 | Symbols: CYP72A9 | cytochrome P450, family 72, subfamily A, polypeptide 9 | chr3:4917498-4919409 FORWARD LENGTH=508
	110	Prupe.1G292900	Pp01	29073271	29077042	AT1G69060.1 | Symbols: | Chaperone DnaJ-domain superfamily protein | chr1:25965055-25967273 FORWARD LENGTH=630
	112	Prupe.1G293100	Pp01	29081684	29085519	AT1G69040.2 | Symbols: ACR4 | ACT domain repeat 4 | chr1:25957843-25960079 FORWARD LENGTH=455
	113	Prupe.1G293200	Pp01	29099160	29100030	AT2G03760.1 | Symbols: ST, ATST1, RAR047, ST1, AtSOT1, AtSOT12, SOT12 | sulphotransferase 12 | chr2:1149475-1150455 REVERSE LENGTH=326
	114	Prupe.1G293300	Pp01	29101690	29104233	AT2G03780.1 | Symbols: | Translin family protein | chr2:1152716-1154285 REVERSE LENGTH=287
	115	Prupe.1G293400	Pp01	29104670	29107555	AT2G03800.1 | Symbols: GEK1 | D-aminoacyl-tRNA deacylases | chr2:1156782-1158695 FORWARD LENGTH=317
	116	Prupe.1G293500	Pp01	29113168	29118512	AT2G03810.4 | Symbols: | 18S pre-ribosomal assembly protein gar2-related | chr2:1162703-1164286 FORWARD LENGTH=439
	118	Prupe.1G293800	Pp01	29124844	29127937	AT1G69030.1 | Symbols: | BSD domain-containing protein | chr1:25947429-25949262 REVERSE LENGTH=317
	119	Prupe.1G293900	Pp01	29128666	29132840	AT1G69020.1 | Symbols: | Prolyl oligopeptidase family protein | chr1:25943949-25947197 REVERSE LENGTH=757
	120	Prupe.1G294000	Pp01	29133920	29136514	AT5G15740.1 | Symbols: | O-fucosyltransferase family protein | chr5:5134788-5136956 REVERSE LENGTH=508
	121	Prupe.1G294100	Pp01	29140633	29143243	AT3G02250.1 | Symbols: | O-fucosyltransferase family protein | chr3:424185-426376 REVERSE LENGTH=512
	122	Prupe.1G294200	Pp01	29142789	29146806	AT1G69010.1 | Symbols: BIM2 | BES1-interacting Myc-like protein 2 | chr1:25941804-25943599 FORWARD LENGTH=311
	128	Prupe.1G295100	Pp01	29208475	29212358	AT2G03890.1 | Symbols: ATPI4K GAMMA 7, UBDK GAMMA 7, PI4K GAMMA 7 | phosphoinositide 4-kinase gamma 7 | chr2:1186199-1188151 FORWARD LENGTH=650
	129	Prupe.1G295200	Pp01	29217247	29219299	AT1G13635.2 | Symbols: | DNA glycosylase superfamily protein | chr1:4674248-4675784 FORWARD LENGTH=311
	130	Prupe.1G295300	Pp01	29219747	29221177	AT5G03490.1 | Symbols: | UDP-Glycosyltransferase superfamily protein | chr5:871550-872947 FORWARD LENGTH=465
	132	Prupe.1G295500	Pp01	29229927	29231751	AT3G30380.2 | Symbols: | alpha/beta-Hydrolases superfamily protein | chr3:11974424-11976571 FORWARD LENGTH=377
	133	Prupe.1G295600	Pp01	29232457	29238735	AT2G04030.1 | Symbols: CR88, EMB1956, HSP90.5, Hsp88.1, AtHsp90.5 | Chaperone protein htpG family protein | chr2:1281983-1285909 FORWARD LENGTH=780
	134	Prupe.1G295700	Pp01	29239348	29246931	AT1G68990.1 | Symbols: MGP3 | male gametophyte defective 3 | chr1:25935499-25940755 REVERSE LENGTH=976
	135	Prupe.1G295800	Pp01	29247028	29249995	AT3G30390.2 | Symbols: | Transmembrane amino acid transporter family protein | chr3:11977112-11978827 REVERSE LENGTH=460
	136	Prupe.1G295900	Pp01	29263982	29267691	AT1G68940.1 | Symbols: | Armadillo/beta-catenin-like repeat family protein | chr1:25922001-25925374 REVERSE LENGTH=1033
	137	Prupe.1G296000	Pp01	29268733	29270948	AT2G26710.1 | Symbols: BAS1, CYP734A1, CYP72B1 | Cytochrome P450 superfamily protein | chr2:11380700-11383413 FORWARD LENGTH=520
	138	Prupe.1G296100	Pp01	29272851	29275215	AT2G26710.1 | Symbols: BAS1, CYP734A1, CYP72B1 | Cytochrome P450 superfamily protein | chr2:11380700-11383413 FORWARD LENGTH=520
	139	Prupe.1G296300	Pp01	29280603	29283004	AT2G26710.1 | Symbols: BAS1, CYP734A1, CYP72B1 | Cytochrome P450 superfamily protein | chr2:11380700-11383413 FORWARD LENGTH=520
	140	Prupe.1G296400	Pp01	29284925	29286548	AT3G14610.1 | Symbols: CYP72A7 | cytochrome P450, family 72, subfamily A, polypeptide 7 | chr3:4912565-4914503 FORWARD LENGTH=512
	142	Prupe.1G296600	Pp01	29293009	29295475	AT2G26710.1 | Symbols: BAS1, CYP734A1, CYP72B1 | Cytochrome P450 superfamily protein | chr2:11380700-11383413 FORWARD LENGTH=520
	143	Prupe.1G296900	Pp01	29316922	29318958	AT2G26710.1 | Symbols: BAS1, CYP734A1, CYP72B1 | Cytochrome P450 superfamily protein | chr2:11380700-11383413 FORWARD LENGTH=520
	144	Prupe.1G297100	Pp01	29320355	29325694	AT1G68930.1 | Symbols: | pentatricopeptide (PPR) repeat-containing protein | chr1:25918314-25920545 FORWARD LENGTH=743
	145	Prupe.1G297200	Pp01	29326008	29329884	AT1G68920.2 | Symbols: | basic helix-loop-helix (bHLH) DNA-binding superfamily protein | chr1:25915620-25917675 FORWARD LENGTH=486
	146	Prupe.1G297300	Pp01	29335729	29339124	AT1G68910.3 | Symbols: WIT2 | WPP domain-interacting protein 2 | chr1:25908373-25910485 REVERSE LENGTH=582
	150	Prupe.1G298000	Pp01	29390631	29402304	AT1G68890.1 | Symbols: | magnesium ion binding;thiamin pyrophosphate binding;hydro-lyases;catalytics;2-succinyl-5-enolpyruvyl-6-hydroxy-3-cyclohexene-1-carboxylic-acid synthases | chr1:25896988-25906553 FORWARD LENGTH=1715
	151	Prupe.1G298100	Pp01	29402963	29404528	AT2G04032.1 | Symbols: ZIP7 | zinc transporter 7 precursor | chr2:1289944-1291251 FORWARD LENGTH=365
	152	Prupe.1G298200	Pp01	29410282	29411546	AT1G13600.1 | Symbols: AtbZIP58, bZIP58 | basic leucine-zipper 58 | chr1:4650787-4651377 REVERSE LENGTH=196
	154	Prupe.1G298400	Pp01	29416697	29417721	AT3G49780.1 | Symbols: ATPSK4, ATPSK3 (FORMER SYMBOL), PSK4 | phytosulfokine 4 precursor | chr3:18465750-18466254 FORWARD LENGTH=79
	155	Prupe.1G298500	Pp01	29418866	29422960	AT1G26230.1 | Symbols: | TCP-1/cpn60 chaperonin family protein | chr1:9072388-9075272 REVERSE LENGTH=611
	157	Prupe.1G298700	Pp01	29424280	29425084	AT1G26220.1 | Symbols: | Acyl-CoA N-acyltransferases (NAT) superfamily protein | chr1:9071157-9071750 FORWARD LENGTH=197
	159	Prupe.1G298900	Pp01	29428803	29432822	AT1G13580.3 | Symbols: LAG13 | LAG1 longevity assurance homolog 3 | chr1:4645006-4646765 REVERSE LENGTH=308
	160	Prupe.1G299000	Pp01	29433368	29436759	AT1G68850.1 | Symbols: | Peroxidase superfamily protein | chr1:25883806-25885177 REVERSE LENGTH=336
	161	Prupe.1G299100	Pp01	29441024	29447844	AT1G26190.1 | Symbols: | Phosphoribulokinase / Uridine kinase family | chr1:9057285-9060433 REVERSE LENGTH=674
	162	Prupe.1G299200	Pp01	29448335	29450935	AT1G13570.1 | Symbols: | F-box/RNI-like superfamily protein | chr1:4642528-4643930 REVERSE LENGTH=416
	163	Prupe.1G299300	Pp01	29451514	29454687	AT5G16000.1 | Symbols: NIK1 | NSP-interacting kinase 1 | chr5:5224264-5227003 FORWARD LENGTH=638
	164	Prupe.1G299500	Pp01	29461785	29463241	AT3G25570.2 | Symbols: | Adenosylmethionine decarboxylase family protein | chr3:9287413-9288462 REVERSE LENGTH=349
	166	Prupe.1G299700	Pp01	29478853	29483910	AT3G57030.1 | Symbols: | Calcium-dependent phosphotriesterase superfamily protein | chr3:21101653-21103204 REVERSE LENGTH=374
	174	Prupe.1G300500	Pp01	29508785	29520481	AT1G26170.1 | Symbols: | ARM repeat superfamily protein | chr1:9047539-9054438 REVERSE LENGTH=1022
	175	Prupe.1G300600	Pp01	29520589	29521642	AT1G53550.1 | Symbols: | F-box family protein | chr1:19983411-19984637 FORWARD LENGTH=408
	177	Prupe.1G300800	Pp01	29550219	29550816	AT1G68760.1 | Symbols: ATNUDT1, ATNUDX1, NUDX1 | nudix hydrolase 1 | chr1:25829090-25829607 FORWARD LENGTH=147
	178	Prupe.1G300900	Pp01	29575643	29576932	AT1G52490.1 | Symbols: | CONTAINS InterPro DOMAIN/s: F-box domain, cyclin-like (InterPro:IPR001810), F-box domain, Skp2-like (InterPro:IPR022364), F-box associated domain, type 3 (InterPro:IPR013187), F-box associated interaction domain (InterPro:IPR017451)
	179	Prupe.1G301000	Pp01	29603878	29605363	AT3G43430.1 | Symbols: | RING/U-box superfamily protein | chr3:15354758-15355261 REVERSE LENGTH=167
	180	Prupe.1G301100	Pp01	29620827	29624606	AT1G26160.1 | Symbols: | Metal-dependent phosphohydrolase | chr1:9044784-9046945 REVERSE LENGTH=258
	181	Prupe.1G301200	Pp01	29627730	29630751	AT1G26150.1 | Symbols: ATPERK10, PERK10 | proline-rich extensin-like receptor kinase 10 | chr1:9039790-9042873 REVERSE LENGTH=762
	183	Prupe.1G301400	Pp01	29633634	29634840	AT3G25600.1 | Symbols: | Calcium-binding EF-hand family protein | chr3:9307367-9307852 FORWARD LENGTH=161
	184	Prupe.1G301500	Pp01	29635093	29641629	AT1G68710.1 | Symbols: | ATPase E1-E2 type family protein / haloacid dehalogenase-like hydrolase family protein | chr1:25793498-25797975 REVERSE LENGTH=1200
	185	Prupe.1G301600	Pp01	29647474	29653007	AT1G68720.1 | Symbols: TADA, ATTADA | tRNA arginine adenosine deaminase | chr1:25804547-25808820 FORWARD LENGTH=1307
	186	Prupe.1G301800	Pp01	29654993	29656690	AT1G68730.1 | Symbols: | Zim17-type zinc finger protein | chr1:25810321-25811128 REVERSE LENGTH=170
	187	Prupe.1G301900	Pp01	29656908	29662613	AT1G68740.1 | Symbols: PHO1;H1 | EXS (ERD1/XPR1/SYG1) family protein | chr1:25812735-25816574 REVERSE LENGTH=784
	188	Prupe.1G302000	Pp01	29673333	29678480	AT1G26120.1 | Symbols: ICME-LIKE1 | alpha/beta-Hydrolases superfamily protein | chr1:9028656-9031402 REVERSE LENGTH=476
	189	Prupe.1G302200	Pp01	29687405	29687756	AT4G09000.1 | Symbols: GRF1, GF14 CHI | general regulatory factor 1 | chr4:5775387-5777157 FORWARD LENGTH=267
	190	Prupe.1G302500	Pp01	29696708	29700968	AT3G25620.2 | Symbols: | ABC-2 type transporter family protein | chr3:9316677-9319505 REVERSE LENGTH=672
	192	Prupe.1G302700	Pp01	29707931	29715477	AT1G68750.1 | Symbols: ATPPC4, PPC4 | phosphoenolpyruvate carboxylase 4 | chr1:25822942-25828104 REVERSE LENGTH=1032
	193	Prupe.1G302800	Pp01	29720835	29722003	AT1G68760.1 | Symbols: ATNUDT1, ATNUDX1, NUDX1 | nudix hydrolase 1 | chr1:25829090-25829607 FORWARD LENGTH=147
	194	Prupe.1G302900	Pp01	29726304	29726992	AT1G68760.1 | Symbols: ATNUDT1, ATNUDX1, NUDX1 | nudix hydrolase 1 | chr1:25829090-25829607 FORWARD LENGTH=147
	195	Prupe.1G303000	Pp01	29733197	29734139	AT1G68760.1 | Symbols: ATNUDT1, ATNUDX1, NUDX1 | nudix hydrolase 1 | chr1:25829090-25829607 FORWARD LENGTH=147
	196	Prupe.1G303100	Pp01	29736128	29736997	AT1G68760.1 | Symbols: ATNUDT1, ATNUDX1, NUDX1 | nudix hydrolase 1 | chr1:25829090-25829607 FORWARD LENGTH=147
	197	Prupe.1G303200	Pp01	29750600	29751044	AT3G43430.1 | Symbols: | RING/U-box superfamily protein | chr3:15354758-15355261 REVERSE LENGTH=167
	198	Prupe.1G303300	Pp01	29754540	29755018	AT1G68760.1 | Symbols: ATNUDT1, ATNUDX1, NUDX1 | nudix hydrolase 1 | chr1:25829090-25829607 FORWARD LENGTH=147
	200	Prupe.1G303500	Pp01	29762613	29763571	AT1G68765.1 | Symbols: IDA | Putative membrane lipoprotein | chr1:25830157-25830390 REVERSE LENGTH=77
	201	Prupe.1G303600	Pp01	29767893	29770421	AT3G25670.1 | Symbols: | Leucine-rich repeat (LRR) family protein | chr3:9344532-9346301 REVERSE LENGTH=475
	202	Prupe.1G303700	Pp01	29772043	29778216	AT1G67230.1 | Symbols: LINC1 | little nuclei1 | chr1:25151561-25156032 REVERSE LENGTH=1132
	203	Prupe.1G303800	Pp01	29788302	29793546	AT1G26110.2 | Symbols: DCP5 | decapping 5 | chr1:9024616-9027556 REVERSE LENGTH=605
	204	Prupe.1G303900	Pp01	29793718	29795134	AT3G21360.1 | Symbols: | 2-oxoglutarate (2OG) and Fe(II)-dependent oxygenase superfamily protein | chr3:7522865-7524036 FORWARD LENGTH=330
	205	Prupe.1G304000	Pp01	29796923	29798599	AT1G26100.1 | Symbols: | Cytochrome b561/ferric reductase transmembrane protein family | chr1:9022716-9024081 REVERSE LENGTH=236
	207	Prupe.1G304200	Pp01	29812095	29816767	AT3G25690.2 | Symbols: CHUP1 | Hydroxyproline-rich glycoprotein family protein | chr3:9354061-9357757 FORWARD LENGTH=1004
	208	Prupe.1G304300	Pp01	29816587	29819820	AT1G26090.1 | Symbols: | P-loop containing nucleoside triphosphate hydrolases superfamily protein | chr1:9020509-9022619 FORWARD LENGTH=455
	210	Prupe.1G304500	Pp01	29823847	29824284	AT1G68795.1 | Symbols: CLE12 | CLAVATA3/ESR-RELATED 12 | chr1:25841079-25841435 REVERSE LENGTH=118
	212	Prupe.1G304700	Pp01	29836059	29840381	AT1G68800.1 | Symbols: BRC2, TCP12 | TCP domain protein 12 | chr1:25847306-25848471 REVERSE LENGTH=356
	213	Prupe.1G304800	Pp01	29847362	29849770	AT3G25700.1 | Symbols: | Eukaryotic aspartyl protease family protein | chr3:9358937-9360295 FORWARD LENGTH=452
	214	Prupe.1G304900	Pp01	29856388	29859711	AT1G68810.1 | Symbols: | basic helix-loop-helix (bHLH) DNA-binding superfamily protein | chr1:25861289-25862882 FORWARD LENGTH=368
	215	Prupe.1G305000	Pp01	29862643	29868553	AT1G68820.1 | Symbols: | Transmembrane Fragile-X-F-associated protein | chr1:25865852-25868800 FORWARD LENGTH=468
	216	Prupe.1G305100	Pp01	29872378	29875418	AT1G75290.1 | Symbols: | NAD(P)-binding Rossmann-fold superfamily protein | chr1:28253890-28255173 FORWARD LENGTH=318
	217	Prupe.1G305200	Pp01	29879312	29885841	AT5G08550.1 | Symbols: ILP1 | GC-rich sequence DNA-binding factor-like protein | chr5:2765981-2770282 REVERSE LENGTH=908
	218	Prupe.1G305300	Pp01	29886383	29890011	AT1G25580.1 | Symbols: SOG1, ANAC008 | NAC (No Apical Meristem) domain transcriptional regulator superfamily protein | chr1:8997064-8999600 REVERSE LENGTH=449
	219	Prupe.1G305400	Pp01	29893351	29894137	AT1G13245.1 | Symbols: RTFL17, DVL4 | ROTUNDIFOLIA like 17 | chr1:4525852-4525977 REVERSE LENGTH=41
	220	Prupe.1G305500	Pp01	29896627	29900636	AT1G68830.1 | Symbols: STN7 | STT7 homolog STN7 | chr1:25872654-25875473 REVERSE LENGTH=562
	221	Prupe.1G305600	Pp01	29901422	29904058	AT1G13250.1 | Symbols: GATL3 | galacturonosyltransferase-like 3 | chr1:4528965-4530002 REVERSE LENGTH=345
	222	Prupe.1G305700	Pp01	29907360	29912351	AT1G25570.1 | Symbols: | Di-glucose binding protein with Leucine-rich repeat domain | chr1:8992183-8995430 REVERSE LENGTH=628
	223	Prupe.1G305900	Pp01	29921011	29923272	AT1G25560.1 | Symbols: TEM1, EDF1 | AP2/B3 transcription factor family protein | chr1:8981891-8982976 REVERSE LENGTH=361
	224	Prupe.1G306000	Pp01	29925145	29929827	AT1G13270.2 | Symbols: MAP1C, MAP1B | methionine aminopeptidase 1B | chr1:4544999-4546574 FORWARD LENGTH=283
	225	Prupe.1G306100	Pp01	29929935	29931086	AT3G25780.1 | Symbols: AOC3 | allene oxide cyclase 3 | chr3:9409362-9410409 FORWARD LENGTH=258
	226	Prupe.1G306200	Pp01	29933396	29935032	AT1G13290.1 | Symbols: DOT5, WIP6 | C2H2-like zinc finger protein | chr1:4550366-4551527 REVERSE LENGTH=302
	227	Prupe.1G306300	Pp01	29939830	29944129	AT1G25550.1 | Symbols: | myb-like transcription factor family protein | chr1:8976644-8977942 FORWARD LENGTH=344
	228	Prupe.1G306400	Pp01	29951145	29953429	AT1G29700.1 | Symbols: | Metallo-hydrolase/oxidoreductase superfamily protein | chr1:10385196-10386906 REVERSE LENGTH=350
	229	Prupe.1G306500	Pp01	29953649	29956739	AT1G13310.1 | Symbols: | Endosomal targeting BRO1-like domain-containing protein | chr1:4561217-4562929 REVERSE LENGTH=374
	230	Prupe.1G306600	Pp01	29971433	29979593	AT1G25540.1 | Symbols: PFT1 | phytochrome and flowering time regulatory protein (PFT1) | chr1:8969392-8974446 REVERSE LENGTH=836
	231	Prupe.1G306700	Pp01	29980212	29983067	AT1G25530.1 | Symbols: | Transmembrane amino acid transporter family protein | chr1:8964827-8967391 REVERSE LENGTH=440
	232	Prupe.1G306800	Pp01	29983521	29986055	AT1G68660.1 | Symbols: | Ribosomal protein L12/ ATP-dependent Clp protease adaptor protein ClpS family protein | chr1:25778058-25779083 REVERSE LENGTH=159
	234	Prupe.1G307100	Pp01	29997196	29998677	AT1G25510.1 | Symbols: | Eukaryotic aspartyl protease family protein | chr1:8959372-8960823 REVERSE LENGTH=483
	235	Prupe.1G307200	Pp01	29999629	30004762	AT1G25500.2 | Symbols: | Plasma-membrane choline transporter family protein | chr1:8955437-8957793 REVERSE LENGTH=488
	236	Prupe.1G307300	Pp01	30005792	30009389	AT1G68640.1 | Symbols: PAN | bZIP transcription factor family protein | chr1:25769739-25772303 REVERSE LENGTH=452
	238	Prupe.1G307500	Pp01	30011009	30012307	AT1G58320.1 | Symbols: | PLAC8 family protein | chr1:21634123-21635303 REVERSE LENGTH=148
	239	Prupe.1G307600	Pp01	30012977	30013841	AT1G14870.1 | Symbols: PCR2 | PLANT CADMIUM RESISTANCE 2 | chr1:5128591-5129458 REVERSE LENGTH=152
	240	Prupe.1G307700	Pp01	30015093	30016181	AT1G68620.1 | Symbols: | alpha/beta-Hydrolases superfamily protein | chr1:25766018-25767028 FORWARD LENGTH=336
	241	Prupe.1G307900	Pp01	30018521	30024227	AT3G25800.1 | Symbols: PDF1, PR 65, PP2AA2 | protein phosphatase 2A subunit A2 | chr3:9422822-9425783 REVERSE LENGTH=587
	242	Prupe.1G308100	Pp01	30024955	30028593	AT1G25480.1 | Symbols: | Aluminium activated malate transporter family protein | chr1:8948467-8950876 FORWARD LENGTH=548
	243	Prupe.1G308200	Pp01	30029791	30033835	AT5G08420.1 | Symbols: | RNA-binding KH domain-containing protein | chr5:2713555-2716064 FORWARD LENGTH=391
	244	Prupe.1G308300	Pp01	30033801	30036688	AT3G18440.1 | Symbols: AtALMT9, ALMT9 | aluminum-activated malate transporter 9 | chr3:6328181-6330652 FORWARD LENGTH=598
	246	Prupe.1G308500	Pp01	30038502	30040467	AT1G13330.1 | Symbols: AHP2 | Arabidopsis Hop2 homolog | chr1:4568008-4569410 FORWARD LENGTH=226
	247	Prupe.1G308600	Pp01	30042941	30045487	AT1G13340.1 | Symbols: | Regulator of Vps4 activity in the MVB pathway protein | chr1:4569622-4571043 REVERSE LENGTH=409
	248	Prupe.1G308700	Pp01	30046460	30055444	AT3G25840.1 | Symbols: | Protein kinase superfamily protein | chr3:9452993-9457446 REVERSE LENGTH=935
	249	Prupe.1G308800	Pp01	30057704	30058759	AT3G25855.1 | Symbols: | Copper transport protein family | chr3:9459608-9460267 REVERSE LENGTH=112
	251	Prupe.1G309000	Pp01	30061119	30065558	AT1G68580.2 | Symbols: | agenet domain-containing protein / bromo-adjacent homology (BAH) domain-containing protein | chr1:25752869-25755631 FORWARD LENGTH=648
	252	Prupe.1G309100	Pp01	30085281	30088452	AT3G25860.1 | Symbols: LTA2, PLE2 | 2-oxoacid dehydrogenases acyltransferase family protein | chr3:9460632-9462585 FORWARD LENGTH=480
	253	Prupe.1G309200	Pp01	30088418	30090286	AT4G39670.1 | Symbols: | Glycolipid transfer protein (GLTP) family protein | chr4:18410172-18410861 FORWARD LENGTH=229
	254	Prupe.1G309300	Pp01	30090677	30095453	AT1G68570.1 | Symbols: | Major facilitator superfamily protein | chr1:25746811-25750110 FORWARD LENGTH=596
	255	Prupe.1G309400	Pp01	30100955	30105700	AT5G38470.1 | Symbols: RAD23D | Rad23 UV excision repair protein family | chr5:15404720-15407500 FORWARD LENGTH=378
	256	Prupe.1G309600	Pp01	30112153	30117477	AT5G38470.1 | Symbols: RAD23D | Rad23 UV excision repair protein family | chr5:15404720-15407500 FORWARD LENGTH=378
	259	Prupe.1G309900	Pp01	30153357	30158652	AT1G68560.1 | Symbols: ATXYL1, XYL1, TRG1 | alpha-xylosidase 1 | chr1:25734435-25737897 REVERSE LENGTH=915
	260	Prupe.1G310000	Pp01	30161715	30162700	AT1G68552.1 | Symbols: CPuORF53 | conserved peptide upstream open reading frame 53 | chr1:25726880-25727235 REVERSE LENGTH=87
	261	Prupe.1G310100	Pp01	30162819	30164226	AT1G68550.2 | Symbols: | Integrase-type DNA-binding superfamily protein | chr1:25725810-25726784 REVERSE LENGTH=324
	262	Prupe.1G310300	Pp01	30167192	30170443	AT1G68540.1 | Symbols: | NAD(P)-binding Rossmann-fold superfamily protein | chr1:25720066-25721282 FORWARD LENGTH=321
	264	Prupe.1G310500	Pp01	30205771	30207154	AT1G68530.1 | Symbols: CUT1, POP1, CER6, G2, KCS6 | 3-ketoacyl-CoA synthase 6 | chr1:25712881-25714733 REVERSE LENGTH=497
	265	Prupe.1G310700	Pp01	30211625	30213822	AT3G25900.1 | Symbols: HMT-1, ATHMT-1 | Homocysteine S-methyltransferase family protein | chr3:9480964-9482684 FORWARD LENGTH=326
	267	Prupe.1G310900	Pp01	30217941	30220164	AT1G25440.1 | Symbols: | B-box type zinc finger protein with CCT domain | chr1:8933939-8935284 REVERSE LENGTH=417
	268	Prupe.1G311000	Pp01	30221710	30222995	AT3G02550.1 | Symbols: LBD41 | LOB domain-containing protein 41 | chr3:536747-537650 REVERSE LENGTH=263
	271	Prupe.1G311400	Pp01	30235873	30237311	AT5G38420.1 | Symbols: | Ribulose bisphosphate carboxylase (small chain) family protein | chr5:15381203-15381978 REVERSE LENGTH=181
	275	Prupe.1G311800	Pp01	30248006	30250174	AT3G25920.1 | Symbols: RPL15 | ribosomal protein L15 | chr3:9491268-9492558 REVERSE LENGTH=277
	276	Prupe.1G311900	Pp01	30252134	30254595	AT1G68480.1 | Symbols: JAG | C2H2 and C2HC zinc fingers superfamily protein | chr1:25684543-25685932 REVERSE LENGTH=253
	277	Prupe.1G312000	Pp01	30261921	30264518	AT1G25420.1 | Symbols: | Regulator of Vps4 activity in the MVB pathway protein | chr1:8916141-8917980 FORWARD LENGTH=323
	278	Prupe.1G312100	Pp01	30287567	30291123	AT1G77420.1 | Symbols: | alpha/beta-Hydrolases superfamily protein | chr1:29093641-29095442 FORWARD LENGTH=382
	279	Prupe.1G312200	Pp01	30291520	30293997	AT1G77420.1 | Symbols: | alpha/beta-Hydrolases superfamily protein | chr1:29093641-29095442 FORWARD LENGTH=382
	280	Prupe.1G312300	Pp01	30294216	30295825	AT1G13410.1 | Symbols: | Tetratricopeptide repeat (TPR)-like superfamily protein | chr1:4601526-4603174 FORWARD LENGTH=474
qP-FA2.11	1	Prupe.2G020500	Pp02	2041522	2050112	AT5G52820.1 | Symbols: | WD-40 repeat family protein / notchless protein, putative | chr5:21401423-21404203 FORWARD LENGTH=473
	2	Prupe.2G020600	Pp02	2051201	2056032	AT3G46790.1 | Symbols: CRR2 | Tetratricopeptide repeat (TPR)-like superfamily protein | chr3:17231975-17233948 REVERSE LENGTH=657
	3	Prupe.2G020700	Pp02	2056101	2062260	AT5G19440.1 | Symbols: | NAD(P)-binding Rossmann-fold superfamily protein | chr5:6556493-6558123 FORWARD LENGTH=326
	4	Prupe.2G020800	Pp02	2066304	2067350	AT5G19440.1 | Symbols: | NAD(P)-binding Rossmann-fold superfamily protein | chr5:6556493-6558123 FORWARD LENGTH=326
	5	Prupe.2G020900	Pp02	2067865	2068370	AT3G46790.1 | Symbols: CRR2 | Tetratricopeptide repeat (TPR)-like superfamily protein | chr3:17231975-17233948 REVERSE LENGTH=657
	6	Prupe.2G021000	Pp02	2068732	2071591	AT5G19440.1 | Symbols: | NAD(P)-binding Rossmann-fold superfamily protein | chr5:6556493-6558123 FORWARD LENGTH=326
	7	Prupe.2G021100	Pp02	2073208	2074625	AT5G19440.1 | Symbols: | NAD(P)-binding Rossmann-fold superfamily protein | chr5:6556493-6558123 FORWARD LENGTH=326
	8	Prupe.2G021300	Pp02	2085598	2088241	AT5G19440.1 | Symbols: | NAD(P)-binding Rossmann-fold superfamily protein | chr5:6556493-6558123 FORWARD LENGTH=326
	9	Prupe.2G021400	Pp02	2093076	2094374	AT4G00980.1 | Symbols: | zinc knuckle (CCHC-type) family protein | chr4:422732-424580 REVERSE LENGTH=488
	10	Prupe.2G021500	Pp02	2094729	2101092	AT5G19440.1 | Symbols: | NAD(P)-binding Rossmann-fold superfamily protein | chr5:6556493-6558123 FORWARD LENGTH=326
	11	Prupe.2G021600	Pp02	2108847	2113377	AT1G51410.1 | Symbols: | NAD(P)-binding Rossmann-fold superfamily protein | chr1:19059885-19061424 FORWARD LENGTH=325
	12	Prupe.2G021700	Pp02	2115889	2119816	AT2G34930.1 | Symbols: | disease resistance family protein / LRR family protein | chr2:14737169-14739886 REVERSE LENGTH=905
	13	Prupe.2G021900	Pp02	2137413	2140899	AT5G13730.1 | Symbols: SIG4, SIGD | sigma factor 4 | chr5:4429132-4430744 REVERSE LENGTH=419
	14	Prupe.2G022000	Pp02	2143557	2160619	AT5G15920.1 | Symbols: SMC5 | structural maintenance of chromosomes 5 | chr5:5196210-5199559 FORWARD LENGTH=1053
	15	Prupe.2G022100	Pp02	2161514	2167478	AT3G63490.1 | Symbols: | Ribosomal protein L1p/L10e family | chr3:23444269-23446020 FORWARD LENGTH=346
	16	Prupe.2G022400	Pp02	2184346	2189899	AT3G14470.1 | Symbols: | NB-ARC domain-containing disease resistance protein | chr3:4857940-4861104 FORWARD LENGTH=1054
	17	Prupe.2G022500	Pp02	2192054	2197783	AT3G14470.1 | Symbols: | NB-ARC domain-containing disease resistance protein | chr3:4857940-4861104 FORWARD LENGTH=1054
	18	Prupe.2G022900	Pp02	2219719	2223944	AT3G14470.1 | Symbols: | NB-ARC domain-containing disease resistance protein | chr3:4857940-4861104 FORWARD LENGTH=1054
	19	Prupe.2G023000	Pp02	2245360	2247544	AT3G60910.1 | Symbols: | S-adenosyl-L-methionine-dependent methyltransferases superfamily protein | chr3:22501727-22503182 FORWARD LENGTH=252
	20	Prupe.2G023100	Pp02	2252608	2257379	AT5G13790.1 | Symbols: AGL15 | AGAMOUS-like 15 | chr5:4449128-4450802 REVERSE LENGTH=268
	22	Prupe.2G023500	Pp02	2274652	2279248	AT3G14470.1 | Symbols: | NB-ARC domain-containing disease resistance protein | chr3:4857940-4861104 FORWARD LENGTH=1054
	23	Prupe.2G023600	Pp02	2300807	2309340	AT3G14470.1 | Symbols: | NB-ARC domain-containing disease resistance protein | chr3:4857940-4861104 FORWARD LENGTH=1054
	24	Prupe.2G023700	Pp02	2322665	2327183	AT3G63470.1 | Symbols: scpl40 | serine carboxypeptidase-like 40 | chr3:23438561-23440862 FORWARD LENGTH=502
	25	Prupe.2G023800	Pp02	2347482	2350455	AT3G63470.1 | Symbols: scpl40 | serine carboxypeptidase-like 40 | chr3:23438561-23440862 FORWARD LENGTH=502
	26	Prupe.2G023900	Pp02	2363173	2364569	AT3G63470.1 | Symbols: scpl40 | serine carboxypeptidase-like 40 | chr3:23438561-23440862 FORWARD LENGTH=502
	27	Prupe.2G024000	Pp02	2386807	2392264	AT3G52030.2 | Symbols: | F-box family protein with WD40/YVTN repeat doamin | chr3:19301872-19304227 FORWARD LENGTH=433
	28	Prupe.2G024100	Pp02	2399702	2400551	AT4G02050.1 | Symbols: STP7 | sugar transporter protein 7 | chr4:898387-900095 REVERSE LENGTH=513
	29	Prupe.2G024200	Pp02	2401043	2402038	AT5G13780.1 | Symbols: | Acyl-CoA N-acyltransferases (NAT) superfamily protein | chr5:4447610-4448603 REVERSE LENGTH=192
	30	Prupe.2G024300	Pp02	2406871	2411879	AT5G13760.1 | Symbols: | Plasma-membrane choline transporter family protein | chr5:4442102-4444565 FORWARD LENGTH=569
	31	Prupe.2G024500	Pp02	2438014	2440968	AT2G28420.1 | Symbols: | Lactoylglutathione lyase / glyoxalase I family protein | chr2:12157946-12158500 FORWARD LENGTH=184
qP-FA2.21	1	Prupe.2G080800	Pp02	12442424	12445071	AT5G03610.1 | Symbols: | GDSL-like Lipase/Acylhydrolase superfamily protein | chr5:915650-918326 FORWARD LENGTH=359
	2	Prupe.2G080900	Pp02	12469989	12474521	AT3G18670.1 | Symbols: | Ankyrin repeat family protein | chr3:6424135-6426471 REVERSE LENGTH=598
qP-FA4.21	3	Prupe.2G081000	Pp02	12508370	12513198	AT5G03610.1 | Symbols: | GDSL-like Lipase/Acylhydrolase superfamily protein | chr5:915650-918326 FORWARD LENGTH=359
	4	Prupe.2G081100	Pp02	12529196	12533906	AT3G18670.1 | Symbols: | Ankyrin repeat family protein | chr3:6424135-6426471 REVERSE LENGTH=598
	5	Prupe.2G081200	Pp02	12584117	12601113	AT5G04700.1 | Symbols: | Ankyrin repeat family protein | chr5:1354240-1356754 REVERSE LENGTH=669
	6	Prupe.2G081400	Pp02	12624011	12625379	AT1G29150.1 | Symbols: ATS9, RPN6 | non-ATPase subunit 9 | chr1:10181240-10182499 FORWARD LENGTH=419
	7	Prupe.2G081700	Pp02	12761346	12762224	AT3G18670.1 | Symbols: | Ankyrin repeat family protein | chr3:6424135-6426471 REVERSE LENGTH=598
	9	Prupe.2G081900	Pp02	12804351	12808907	ATMG00310.1 | Symbols: ORF154 | RNA-directed DNA polymerase (reverse transcriptase)-related family protein | chrM:90883-91347 REVERSE LENGTH=154
	10	Prupe.2G082000	Pp02	12851933	12855154	AT3G18670.1 | Symbols: | Ankyrin repeat family protein | chr3:6424135-6426471 REVERSE LENGTH=598
	11	Prupe.2G082100	Pp02	12873897	12879201	AT3G18670.1 | Symbols: | Ankyrin repeat family protein | chr3:6424135-6426471 REVERSE LENGTH=598
	12	Prupe.2G082200	Pp02	12895580	12899779	AT3G18670.1 | Symbols: | Ankyrin repeat family protein | chr3:6424135-6426471 REVERSE LENGTH=598
	13	Prupe.2G082300	Pp02	12932905	12942452	AT5G04700.1 | Symbols: | Ankyrin repeat family protein | chr5:1354240-1356754 REVERSE LENGTH=669
	15	Prupe.2G082600	Pp02	13015499	13016068	AT3G25270.1 | Symbols: | Ribonuclease H-like superfamily protein | chr3:9203934-9204965 REVERSE LENGTH=343
	16	Prupe.2G082700	Pp02	13100055	13107191	AT3G18670.1 | Symbols: | Ankyrin repeat family protein | chr3:6424135-6426471 REVERSE LENGTH=598
	17	Prupe.2G082800	Pp02	13114973	13122098	AT3G18670.1 | Symbols: | Ankyrin repeat family protein | chr3:6424135-6426471 REVERSE LENGTH=598
	18	Prupe.2G082900	Pp02	13125697	13133497	AT3G18670.1 | Symbols: | Ankyrin repeat family protein | chr3:6424135-6426471 REVERSE LENGTH=598
	19	Prupe.2G083100	Pp02	13195999	13198560	AT3G25510.1 | Symbols: | disease resistance protein (TIR-NBS-LRR class), putative | chr3:9260838-9268797 REVERSE LENGTH=1981
	20	Prupe.2G083200	Pp02	13207093	13210994	AT4G11170.1 | Symbols: | Disease resistance protein (TIR-NBS-LRR class) family | chr4:6811127-6817130 FORWARD LENGTH=1095
	21	Prupe.2G083300	Pp02	13226417	13227797	AT4G38390.1 | Symbols: RHS17 | root hair specific 17 | chr4:17976042-17978380 FORWARD LENGTH=551
	22	Prupe.2G083400	Pp02	13239168	13241560	AT3G56240.1 | Symbols: CCH | copper chaperone | chr3:20863460-20864402 REVERSE LENGTH=121
	23	Prupe.2G083500	Pp02	13266923	13270648	AT3G52870.1 | Symbols: | IQ calmodulin-binding motif family protein | chr3:19593365-19595686 REVERSE LENGTH=456
	24	Prupe.2G083600	Pp02	13273276	13275205	AT3G44610.1 | Symbols: | Protein kinase superfamily protein | chr3:16188266-16192107 REVERSE LENGTH=451
	25	Prupe.2G083700	Pp02	13277517	13282658	AT3G05870.2 | Symbols: APC11 | anaphase-promoting complex/cyclosome 11 | chr3:1753961-1754802 FORWARD LENGTH=87
	26	Prupe.2G083800	Pp02	13279782	13281385	AT1G55630.1 | Symbols: | Pentatricopeptide repeat (PPR) superfamily protein | chr1:20791817-20793250 REVERSE LENGTH=477
	27	Prupe.2G083900	Pp02	13283820	13288728	AT5G22510.1 | Symbols: INV-E, At-A/N-InvE | alkaline/neutral invertase | chr5:7474974-7477479 REVERSE LENGTH=617
	28	Prupe.2G084000	Pp02	13300831	13302422	AT3G42170.1 | Symbols: | BED zinc finger ;hAT family dimerisation domain | chr3:14321838-14323928 FORWARD LENGTH=696
	29	Prupe.2G084100	Pp02	13307892	13326514	AT4G39850.1 | Symbols: PXA1, PED3, CTS, ACN2, AtABCD1 | peroxisomal ABC transporter 1 | chr4:18489220-18496762 FORWARD LENGTH=1337
	30	Prupe.2G084200	Pp02	13342592	13347770	AT5G04670.1 | Symbols: | Enhancer of polycomb-like transcription factor protein | chr5:1337998-1340884 REVERSE LENGTH=766
	31	Prupe.2G084300	Pp02	13354310	13363516	AT1G66950.1 | Symbols: PDR11, ATPDR11 | pleiotropic drug resistance 11 | chr1:24978239-24984461 FORWARD LENGTH=1454
	34	Prupe.2G084600	Pp02	13379026	13383371	AT3G48750.1 | Symbols: CDKA;1, CDC2AAT, CDK2, CDC2, CDC2A, CDKA1 | cell division control 2 | chr3:18072238-18074296 FORWARD LENGTH=294
	36	Prupe.2G084800	Pp02	13386031	13394852	AT2G36360.3 | Symbols: | Galactose oxidase/kelch repeat superfamily protein | chr2:15243461-15247523 REVERSE LENGTH=503
	37	Prupe.2G084900	Pp02	13434306	13436014	AT5G65550.1 | Symbols: | UDP-Glycosyltransferase superfamily protein | chr5:26198410-26199810 REVERSE LENGTH=466
	38	Prupe.2G085000	Pp02	13467127	13469459	AT5G65550.1 | Symbols: | UDP-Glycosyltransferase superfamily protein | chr5:26198410-26199810 REVERSE LENGTH=466
	39	Prupe.2G085100	Pp02	13473606	13474976	AT5G65550.1 | Symbols: | UDP-Glycosyltransferase superfamily protein | chr5:26198410-26199810 REVERSE LENGTH=466
	40	Prupe.2G085200	Pp02	13477160	13478565	AT5G65550.1 | Symbols: | UDP-Glycosyltransferase superfamily protein | chr5:26198410-26199810 REVERSE LENGTH=466
	41	Prupe.2G085300	Pp02	13512160	13513750	AT5G65550.1 | Symbols: | UDP-Glycosyltransferase superfamily protein | chr5:26198410-26199810 REVERSE LENGTH=466
	43	Prupe.2G085500	Pp02	13540437	13541780	AT2G31810.3 | Symbols: | ACT domain-containing small subunit of acetolactate synthase protein | chr2:13524271-13528246 FORWARD LENGTH=469
	44	Prupe.2G085600	Pp02	13542130	13546754	AT3G18290.1 | Symbols: EMB2454, BTS | zinc finger protein-related | chr3:6274308-6280174 FORWARD LENGTH=1254
	45	Prupe.2G085700	Pp02	13580833	13581948	AT5G49690.1 | Symbols: | UDP-Glycosyltransferase superfamily protein | chr5:20189968-20191350 REVERSE LENGTH=460
	46	Prupe.2G085800	Pp02	13595776	13596732	AT5G65550.1 | Symbols: | UDP-Glycosyltransferase superfamily protein | chr5:26198410-26199810 REVERSE LENGTH=466
	48	Prupe.2G086000	Pp02	13641367	13642911	AT5G65550.1 | Symbols: | UDP-Glycosyltransferase superfamily protein | chr5:26198410-26199810 REVERSE LENGTH=466
	50	Prupe.2G086200	Pp02	13649272	13654389	AT4G10150.1 | Symbols: | RING/U-box superfamily protein | chr4:6328136-6329558 FORWARD LENGTH=236
	51	Prupe.2G086300	Pp02	13672518	13674076	AT5G04660.1 | Symbols: CYP77A4 | cytochrome P450, family 77, subfamily A, polypeptide 4 | chr5:1336049-1337587 FORWARD LENGTH=512
	52	Prupe.2G086400	Pp02	13695982	13700048	AT3G63380.1 | Symbols: | ATPase E1-E2 type family protein / haloacid dehalogenase-like hydrolase family protein | chr3:23407112-23410213 REVERSE LENGTH=1033
	53	Prupe.2G086500	Pp02	13708491	13711214	AT5G03680.1 | Symbols: PTL | Duplicated homeodomain-like superfamily protein | chr5:957858-960760 FORWARD LENGTH=591
	58	Prupe.2G087000	Pp02	13742267	13745831	AT2G34520.1 | Symbols: RPS14 | mitochondrial ribosomal protein S14 | chr2:14548218-14548712 REVERSE LENGTH=164
	59	Prupe.2G087100	Pp02	13756317	13763655	AT4G18250.1 | Symbols: | receptor serine/threonine kinase, putative | chr4:10087343-10091963 REVERSE LENGTH=853
	60	Prupe.2G087200	Pp02	13763825	13766288	AT1G66920.2 | Symbols: | Protein kinase superfamily protein | chr1:24965410-24967432 REVERSE LENGTH=617
	61	Prupe.2G087300	Pp02	13797969	13799491	AT1G66910.1 | Symbols: | Protein kinase superfamily protein | chr1:24961634-24963941 REVERSE LENGTH=666
	64	Prupe.2G087600	Pp02	13842481	13843747	AT1G70250.1 | Symbols: | receptor serine/threonine kinase, putative | chr1:26452975-26456088 FORWARD LENGTH=799
	65	Prupe.2G087700	Pp02	13851050	13854524	AT2G34520.1 | Symbols: RPS14 | mitochondrial ribosomal protein S14 | chr2:14548218-14548712 REVERSE LENGTH=164
	66	Prupe.2G087800	Pp02	13875297	13881432	AT4G18250.1 | Symbols: | receptor serine/threonine kinase, putative | chr4:10087343-10091963 REVERSE LENGTH=853
	67	Prupe.2G087900	Pp02	13881811	13885616	AT1G66920.1 | Symbols: | Protein kinase superfamily protein | chr1:24965410-24967432 REVERSE LENGTH=609
	68	Prupe.2G088100	Pp02	13912975	13917019	AT1G67000.1 | Symbols: | Protein kinase superfamily protein | chr1:25004217-25007604 REVERSE LENGTH=892
	69	Prupe.2G088200	Pp02	13917244	13919509	AT1G66920.2 | Symbols: | Protein kinase superfamily protein | chr1:24965410-24967432 REVERSE LENGTH=617
	70	Prupe.2G088300	Pp02	13924691	13927709	AT4G18250.1 | Symbols: | receptor serine/threonine kinase, putative | chr4:10087343-10091963 REVERSE LENGTH=853
	71	Prupe.2G088400	Pp02	13928005	13931021	AT1G66920.2 | Symbols: | Protein kinase superfamily protein | chr1:24965410-24967432 REVERSE LENGTH=617
	72	Prupe.2G088500	Pp02	13965219	13968688	AT5G17680.1 | Symbols: | disease resistance protein (TIR-NBS-LRR class), putative | chr5:5822999-5827153 FORWARD LENGTH=1294
	73	Prupe.2G088600	Pp02	13974012	13974648	AT5G36930.2 | Symbols: | Disease resistance protein (TIR-NBS-LRR class) family | chr5:14567771-14571916 REVERSE LENGTH=1191
	75	Prupe.2G088800	Pp02	14006011	14007298	AT5G38280.1 | Symbols: PR5K | PR5-like receptor kinase | chr5:15293325-15295838 REVERSE LENGTH=665
	76	Prupe.2G088900	Pp02	14035226	14037907	AT1G66920.2 | Symbols: | Protein kinase superfamily protein | chr1:24965410-24967432 REVERSE LENGTH=617
	77	Prupe.2G089000	Pp02	14059600	14063520	AT1G66920.2 | Symbols: | Protein kinase superfamily protein | chr1:24965410-24967432 REVERSE LENGTH=617
	78	Prupe.2G089100	Pp02	14083704	14085348	AT1G66920.2 | Symbols: | Protein kinase superfamily protein | chr1:24965410-24967432 REVERSE LENGTH=617
	79	Prupe.2G089200	Pp02	14086064	14090286	AT5G04610.1 | Symbols: | S-adenosyl-L-methionine-dependent methyltransferases superfamily protein | chr5:1325612-1326916 REVERSE LENGTH=434
	80	Prupe.2G089300	Pp02	14116605	14118760	AT1G14520.1 | Symbols: MIOX1 | myo-inositol oxygenase 1 | chr1:4968376-4969954 REVERSE LENGTH=311
	81	Prupe.2G089400	Pp02	14125569	14136150	AT5G04560.1 | Symbols: DME | HhH-GPD base excision DNA repair family protein | chr5:1310671-1318091 FORWARD LENGTH=1729
qP-FA4.12	1	Prupe.4G211700	Pp04	13203836	13209176	AT4G27000.1 | Symbols: ATRBP45C | RNA-binding (RRM/RBD/RNP motifs) family protein | chr4:13554983-13557763 REVERSE LENGTH=415
	2	Prupe.4G212100	Pp04	13226026	13230149	AT5G54930.1 | Symbols: | AT hook motif-containing protein | chr5:22305897-22306839 REVERSE LENGTH=286
	3	Prupe.4G212200	Pp04	13236244	13242168	AT1G11660.1 | Symbols: | heat shock protein 70 (Hsp 70) family protein | chr1:3921056-3924347 FORWARD LENGTH=763
	4	Prupe.4G212600	Pp04	13264631	13266443	AT5G46550.1 | Symbols: | DNA-binding bromodomain-containing protein | chr5:18884439-18886503 REVERSE LENGTH=494
	5	Prupe.4G212700	Pp04	13266928	13269665	AT1G50670.1 | Symbols: | OTU-like cysteine protease family protein | chr1:18775086-18776552 REVERSE LENGTH=208
	6	Prupe.4G212800	Pp04	13271695	13275711	AT2G20142.1 | Symbols: | Toll-Interleukin-Resistance (TIR) domain family protein | chr2:8695387-8696566 FORWARD LENGTH=313
qP-FA4.21	1	Prupe.4G223200	Pp04	14011041	14014894	AT4G26780.1 | Symbols: AR192 | Co-chaperone GrpE family protein | chr4:13485066-13486560 REVERSE LENGTH=327
	2	Prupe.4G223300	Pp04	14018219	14021733	AT5G06600.2 | Symbols: UBP12 | ubiquitin-specific protease 12 | chr5:2019545-2027834 REVERSE LENGTH=1115
	3	Prupe.4G223500	Pp04	14035291	14038605	AT5G55230.1 | Symbols: ATMAP65-1, MAP65-1 | microtubule-associated proteins 65-1 | chr5:22402716-22405182 FORWARD LENGTH=587
qP-FA4.31	1	Prupe.4G224600	Pp04	14129501	14135368	AT5G55260.1 | Symbols: PPX2, PPX-2 | protein phosphatase X 2 | chr5:22416808-22418621 FORWARD LENGTH=305
	2	Prupe.4G224700	Pp04	14135548	14138147	AT5G47890.1 | Symbols: | NADH-ubiquinone oxidoreductase B8 subunit, putative | chr5:19388806-19390409 FORWARD LENGTH=97
	3	Prupe.4G224800	Pp04	14145190	14149460	AT1G16240.2 | Symbols: SYP51, ATSYP51 | syntaxin of plants 51 | chr1:5555183-5556340 REVERSE LENGTH=232
	4	Prupe.4G224900	Pp04	14152680	14159266	AT1G04950.3 | Symbols: TAFII59, TAF6, ATTAF6 | TATA BOX ASSOCIATED FACTOR II 59 | chr1:1403606-1407184 REVERSE LENGTH=549
	5	Prupe.4G225000	Pp04	14159682	14163117	AT5G55280.1 | Symbols: FTSZ1-1, ATFTSZ1-1, CPFTSZ | homolog of bacterial cytokinesis Z-ring protein FTSZ 1-1 | chr5:22420740-22422527 REVERSE LENGTH=433
	6	Prupe.4G225100	Pp04	14163701	14166350	AT5G55290.2 | Symbols: | ATPase, V0 complex, subunit E | chr5:22423037-22424086 REVERSE LENGTH=70
	7	Prupe.4G225200	Pp04	14194011	14194573	AT3G26230.1 | Symbols: CYP71B24 | cytochrome P450, family 71, subfamily B, polypeptide 24 | chr3:9598200-9599892 REVERSE LENGTH=498
qP-FA4.51/ qP-FA4.62/ qP-FA4.82/ qP-FA4.92	1	Prupe.4G265800	Pp04	19830502	19837607	AT5G19400.2 | Symbols: SMG7 | Telomerase activating protein Est1 | chr5:6540603-6544262 FORWARD LENGTH=1059
	2	Prupe.4G266000	Pp04	19870653	19874824	AT2G26870.1 | Symbols: NPC2 | non-specific phospholipase C2 | chr2:11457117-11459355 REVERSE LENGTH=514
	3	Prupe.4G266200	Pp04	19888602	19890849	AT5G19410.1 | Symbols: | ABC-2 type transporter family protein | chr5:6545237-6547111 REVERSE LENGTH=624
	4	Prupe.4G266300	Pp04	19894136	19895644	AT3G10630.1 | Symbols: | UDP-Glycosyltransferase superfamily protein | chr3:3321722-3323185 REVERSE LENGTH=487
	5	Prupe.4G266400	Pp04	19900939	19905934	AT3G10620.1 | Symbols: ATNUDX26, NUDX26 | nudix hydrolase homolog 26 | chr3:3320263-3321565 FORWARD LENGTH=216
	6	Prupe.4G266600	Pp04	19922829	19923181	ATCG00820.1 | Symbols: RPS19 | ribosomal protein S19 | chrC:84005-84283 REVERSE LENGTH=92
	11	Prupe.4G266900	Pp04	20020558	20021945	AT5G49700.1 | Symbols: | Predicted AT-hook DNA-binding family protein | chr5:20192599-20193429 FORWARD LENGTH=276
	12	Prupe.4G267000	Pp04	20066778	20069037	AT5G12300.1 | Symbols: | Calcium-dependent lipid-binding (CaLB domain) family protein | chr5:3978508-3979632 REVERSE LENGTH=374
	13	Prupe.4G267100	Pp04	20072074	20075645	AT5G19430.1 | Symbols: | RING/U-box superfamily protein | chr5:6553998-6555616 FORWARD LENGTH=255
	14	Prupe.4G267200	Pp04	20095612	20098428	AT5G12330.4 | Symbols: LRP1 | Lateral root primordium (LRP) protein-related | chr5:3987677-3989408 REVERSE LENGTH=407
	15	Prupe.4G267400	Pp04	20104687	20110277	AT5G12320.1 | Symbols: | ankyrin repeat family protein | chr5:3982762-3983899 FORWARD LENGTH=144
	16	Prupe.4G267500	Pp04	20112048	20120122	AT5G12220.1 | Symbols: | las1-like family protein | chr5:3950218-3953014 FORWARD LENGTH=611
	17	Prupe.4G267700	Pp04	20172198	20180182	AT4G03250.1 | Symbols: | Homeodomain-like superfamily protein | chr4:1425050-1427744 FORWARD LENGTH=507
	18	Prupe.4G268000	Pp04	20238186	20248742	AT5G19420.1 | Symbols: | Regulator of chromosome condensation (RCC1) family with FYVE zinc finger domain | chr5:6547945-6552866 REVERSE LENGTH=1105
	19	Prupe.4G268100	Pp04	20289934	20293369	AT4G08850.1 | Symbols: | Leucine-rich repeat receptor-like protein kinase family protein | chr4:5636693-5640496 REVERSE LENGTH=1045
	20	Prupe.4G268300	Pp04	20317249	20320369	AT5G27110.1 | Symbols: | Tetratricopeptide repeat (TPR)-like superfamily protein | chr5:9538572-9540647 REVERSE LENGTH=691
qP-FA5.22	1	Prupe.5G005400	Pp05	630597	634002	AT2G33610.1 | Symbols: ATSWI3B, CHB2, SWI3B | switch subunit 3 | chr2:14229023-14231149 FORWARD LENGTH=469
	2	Prupe.5G005500	Pp05	634359	636669	AT1G76450.1 | Symbols: | Photosystem II reaction center PsbP family protein | chr1:28684618-28686109 FORWARD LENGTH=247
	3	Prupe.5G005600	Pp05	668431	673030	AT2G33620.4 | Symbols: | AT hook motif DNA-binding family protein | chr2:14234749-14236563 FORWARD LENGTH=351
	4	Prupe.5G005700	Pp05	674378	677659	AT2G33630.1 | Symbols: | NAD(P)-binding Rossmann-fold superfamily protein | chr2:14236951-14238734 REVERSE LENGTH=480
qP-FA5.32	1	Prupe.5G008000	Pp05	855054	857791	AT1G42970.1 | Symbols: GAPB | glyceraldehyde-3-phosphate dehydrogenase B subunit | chr1:16127552-16129584 FORWARD LENGTH=447
	2	Prupe.5G008100	Pp05	859926	864488	AT5G24360.1 | Symbols: ATIRE1-1, IRE1-1 | inositol requiring 1-1 | chr5:8316627-8319827 FORWARD LENGTH=881
	3	Prupe.5G008200	Pp05	864847	867175	AT4G26830.1 | Symbols: | O-Glycosyl hydrolases family 17 protein | chr4:13494726-13496487 REVERSE LENGTH=455
	4	Prupe.5G008300	Pp05	867890	873033	AT1G42540.1 | Symbols: ATGLR3.3, GLR3.3 | glutamate receptor 3.3 | chr1:15973489-15976703 FORWARD LENGTH=933
qP-FA6.12	1	Prupe.6G006400	Pp06	551684	553561	AT3G13620.1 | Symbols: | Amino acid permease family protein | chr3:4450904-4452556 REVERSE LENGTH=478
	2	Prupe.6G006500	Pp06	553679	555731	AT3G13620.1 | Symbols: | Amino acid permease family protein | chr3:4450904-4452556 REVERSE LENGTH=478
	3	Prupe.6G006600	Pp06	563185	564153	AT4G09510.1 | Symbols: CINV2 | cytosolic invertase 2 | chr4:6021312-6023310 REVERSE LENGTH=558
	4	Prupe.6G006700	Pp06	567840	570602	AT1G55280.1 | Symbols: | Lipase/lipooxygenase, PLAT/LH2 family protein | chr1:20623099-20624533 REVERSE LENGTH=390
	1	Prupe.6G006800	Pp06	572052	574223	AT5G17230.2 | Symbols: PSY | PHYTOENE SYNTHASE | chr5:5659839-5662087 REVERSE LENGTH=422
	2	Prupe.6G006900	Pp06	574437	580815	AT2G42500.1 | Symbols: PP2A-3 | protein phosphatase 2A-3 | chr2:17698099-17701226 REVERSE LENGTH=313
	3	Prupe.6G007000	Pp06	586471	591477	AT2G42520.1 | Symbols: | P-loop containing nucleoside triphosphate hydrolases superfamily protein | chr2:17705382-17708744 FORWARD LENGTH=633
	4	Prupe.6G007100	Pp06	592430	595181	AT1G55300.1 | Symbols: TAF7 | TBP-associated factor 7 | chr1:20628170-20629490 REVERSE LENGTH=203
	5	Prupe.6G007200	Pp06	613704	615825	AT5G06900.1 | Symbols: CYP93D1 | cytochrome P450, family 93, subfamily D, polypeptide 1 | chr5:2136160-2137925 REVERSE LENGTH=507
	6	Prupe.6G007300	Pp06	623505	625094	AT1G07740.1 | Symbols: | Tetratricopeptide repeat (TPR)-like superfamily protein | chr1:2399117-2400496 REVERSE LENGTH=459
	7	Prupe.6G007400	Pp06	626393	627292	AT1G07730.2 | Symbols: | Disease resistance-responsive (dirigent-like protein) family protein | chr1:2397527-2398696 REVERSE LENGTH=389
	8	Prupe.6G007500	Pp06	630847	632817	AT2G37390.1 | Symbols: NAKR2 | Chloroplast-targeted copper chaperone protein | chr2:15694300-15695461 FORWARD LENGTH=259
	9	Prupe.6G007600	Pp06	638748	639149	AT5G59030.1 | Symbols: COPT1 | copper transporter 1 | chr5:23833945-23834457 REVERSE LENGTH=170
	10	Prupe.6G007700	Pp06	640411	645339	AT5G59590.1 | Symbols: UGT76E2 | UDP-glucosyl transferase 76E2 | chr5:24009152-24010585 REVERSE LENGTH=449
	11	Prupe.6G007800	Pp06	645668	647456	AT5G59590.1 | Symbols: UGT76E2 | UDP-glucosyl transferase 76E2 | chr5:24009152-24010585 REVERSE LENGTH=449
	12	Prupe.6G007900	Pp06	649987	651268	AT5G59590.1 | Symbols: UGT76E2 | UDP-glucosyl transferase 76E2 | chr5:24009152-24010585 REVERSE LENGTH=449
	13	Prupe.6G008000	Pp06	653120	655026	AT5G59590.1 | Symbols: UGT76E2 | UDP-glucosyl transferase 76E2 | chr5:24009152-24010585 REVERSE LENGTH=449
	14	Prupe.6G008100	Pp06	661251	665191	AT1G67500.2 | Symbols: REV3 | recovery protein 3 | chr1:25287707-25296714 REVERSE LENGTH=1916
	15	Prupe.6G008200	Pp06	669209	669740	AT3G46660.1 | Symbols: UGT76E12 | UDP-glucosyl transferase 76E12 | chr3:17189406-17190862 REVERSE LENGTH=458
	16	Prupe.6G008300	Pp06	671137	673301	AT5G59590.1 | Symbols: UGT76E2 | UDP-glucosyl transferase 76E2 | chr5:24009152-24010585 REVERSE LENGTH=449
	17	Prupe.6G008400	Pp06	675604	677725	AT5G59590.1 | Symbols: UGT76E2 | UDP-glucosyl transferase 76E2 | chr5:24009152-24010585 REVERSE LENGTH=449
	18	Prupe.6G008600	Pp06	680162	682356	AT5G59590.1 | Symbols: UGT76E2 | UDP-glucosyl transferase 76E2 | chr5:24009152-24010585 REVERSE LENGTH=449
	19	Prupe.6G008700	Pp06	682869	684384	AT5G59590.1 | Symbols: UGT76E2 | UDP-glucosyl transferase 76E2 | chr5:24009152-24010585 REVERSE LENGTH=449
	20	Prupe.6G008800	Pp06	684388	691799	AT1G53540.1 | Symbols: | HSP20-like chaperones superfamily protein | chr1:19980510-19980983 FORWARD LENGTH=157
	21	Prupe.6G009000	Pp06	701409	704357	AT2G34730.1 | Symbols: | myosin heavy chain-related | chr2:14654611-14657443 FORWARD LENGTH=825
	22	Prupe.6G009100	Pp06	704358	707130	AT2G34730.1 | Symbols: | myosin heavy chain-related | chr2:14654611-14657443 FORWARD LENGTH=825
	23	Prupe.6G009200	Pp06	724000	727959	AT1G55270.1 | Symbols: | Galactose oxidase/kelch repeat superfamily protein | chr1:20618333-20619925 REVERSE LENGTH=434
	24	Prupe.6G009600	Pp06	733550	735212	AT1G72300.1 | Symbols: | Leucine-rich receptor-like protein kinase family protein | chr1:27217679-27220966 REVERSE LENGTH=1095
	25	Prupe.6G009700	Pp06	741294	744547	AT1G72300.1 | Symbols: | Leucine-rich receptor-like protein kinase family protein | chr1:27217679-27220966 REVERSE LENGTH=1095
	26	Prupe.6G009900	Pp06	751393	752633	AT1G55260.1 | Symbols: | Bifunctional inhibitor/lipid-transfer protein/seed storage 2S albumin superfamily protein | chr1:20614663-20616158 FORWARD LENGTH=227
	27	Prupe.6G010000	Pp06	757195	761118	AT1G11880.1 | Symbols: | transferases, transferring hexosyl groups | chr1:4007909-4010327 REVERSE LENGTH=489
	28	Prupe.6G010100	Pp06	762288	767329	AT3G32940.1 | Symbols: | RNA-binding KH domain-containing protein | chr3:13491089-13493630 REVERSE LENGTH=607
	29	Prupe.6G010300	Pp06	786169	787159	AT1G58170.1 | Symbols: | Disease resistance-responsive (dirigent-like protein) family protein | chr1:21536188-21536745 FORWARD LENGTH=185
	30	Prupe.6G010400	Pp06	788064	788649	AT1G58170.1 | Symbols: | Disease resistance-responsive (dirigent-like protein) family protein | chr1:21536188-21536745 FORWARD LENGTH=185
	31	Prupe.6G010500	Pp06	791419	792118	AT1G55210.2 | Symbols: | Disease resistance-responsive (dirigent-like protein) family protein | chr1:20598057-20598620 REVERSE LENGTH=187
	32	Prupe.6G010600	Pp06	793305	793532	AT1G58170.1 | Symbols: | Disease resistance-responsive (dirigent-like protein) family protein | chr1:21536188-21536745 FORWARD LENGTH=185
	33	Prupe.6G010900	Pp06	799060	801808	AT5G66520.1 | Symbols: | Tetratricopeptide repeat (TPR)-like superfamily protein | chr5:26551879-26553741 FORWARD LENGTH=620
	34	Prupe.6G011000	Pp06	808189	810095	AT3G01610.1 | Symbols: CDC48C, emb1354 | cell division cycle 48C | chr3:231787-235057 FORWARD LENGTH=820
	35	Prupe.6G011100	Pp06	816187	819217	AT3G01610.1 | Symbols: CDC48C, emb1354 | cell division cycle 48C | chr3:231787-235057 FORWARD LENGTH=820
	36	Prupe.6G011300	Pp06	828640	831152	AT4G38180.1 | Symbols: FRS5 | FAR1-related sequence 5 | chr4:17906702-17909404 REVERSE LENGTH=788
	37	Prupe.6G011600	Pp06	839936	847311	AT1G69770.1 | Symbols: CMT3 | chromomethylase 3 | chr1:26248496-26253519 REVERSE LENGTH=839
	49	Prupe.6G011900	Pp06	860644	865210	AT3G13670.1 | Symbols: | Protein kinase family protein | chr3:4469434-4473234 FORWARD LENGTH=703
	50	Prupe.6G012000	Pp06	868299	871173	AT2G34860.2 | Symbols: EDA3 | DnaJ/Hsp40 cysteine-rich domain superfamily protein | chr2:14708380-14709804 FORWARD LENGTH=186
	51	Prupe.6G012100	Pp06	871166	874757	AT3G58060.1 | Symbols: | Cation efflux family protein | chr3:21497778-21499676 REVERSE LENGTH=411
	52	Prupe.6G012300	Pp06	877388	881116	AT4G10620.1 | Symbols: | P-loop containing nucleoside triphosphate hydrolases superfamily protein | chr4:6564297-6566402 FORWARD LENGTH=597
	53	Prupe.6G012400	Pp06	881524	886035	AT3G58040.1 | Symbols: SINAT2 | seven in absentia of Arabidopsis 2 | chr3:21489612-21491085 FORWARD LENGTH=308
	54	Prupe.6G012600	Pp06	891064	892075	AT1G52690.2 | Symbols: | Late embryogenesis abundant protein (LEA) family protein | chr1:19619842-19620589 FORWARD LENGTH=169
	60	Prupe.6G013000	Pp06	914109	918424	AT1G50480.1 | Symbols: THFS | 10-formyltetrahydrofolate synthetase | chr1:18702064-18704687 FORWARD LENGTH=634
	62	Prupe.6G013200	Pp06	923671	925730	AT5G06720.1 | Symbols: ATPA2, PA2 | peroxidase 2 | chr5:2077567-2078857 REVERSE LENGTH=335
	64	Prupe.6G013400	Pp06	939763	942302	AT5G06720.1 | Symbols: ATPA2, PA2 | peroxidase 2 | chr5:2077567-2078857 REVERSE LENGTH=335
	65	Prupe.6G013500	Pp06	943750	945296	AT5G06720.1 | Symbols: ATPA2, PA2 | peroxidase 2 | chr5:2077567-2078857 REVERSE LENGTH=335
	66	Prupe.6G013600	Pp06	950190	952287	AT5G06720.1 | Symbols: ATPA2, PA2 | peroxidase 2 | chr5:2077567-2078857 REVERSE LENGTH=335
	67	Prupe.6G013700	Pp06	958274	959968	AT5G19890.1 | Symbols: | Peroxidase superfamily protein | chr5:6724372-6725877 REVERSE LENGTH=328
	68	Prupe.6G013800	Pp06	960955	962868	AT5G19890.1 | Symbols: | Peroxidase superfamily protein | chr5:6724372-6725877 REVERSE LENGTH=328
	69	Prupe.6G013900	Pp06	963587	967352	AT1G51110.1 | Symbols: | Plastid-lipid associated protein PAP / fibrillin family protein | chr1:18935380-18937484 FORWARD LENGTH=409
	70	Prupe.6G014000	Pp06	968233	971308	AT3G57880.1 | Symbols: | Calcium-dependent lipid-binding (CaLB domain) plant phosphoribosyltransferase family protein | chr3:21431198-21433519 REVERSE LENGTH=773
	71	Prupe.6G014100	Pp06	972228	976201	AT5G19900.1 | Symbols: | PRLI-interacting factor, putative | chr5:6728561-6730045 REVERSE LENGTH=494
	72	Prupe.6G014200	Pp06	978278	1010301	AT3G07160.1 | Symbols: ATGSL10, gsl10, CALS9 | glucan synthase-like 10 | chr3:2265142-2279383 REVERSE LENGTH=1890
	73	Prupe.6G014300	Pp06	1017259	1017921	AT1G32490.1 | Symbols: EMB2733, ESP3 | RNA helicase family protein | chr1:11742356-11749286 REVERSE LENGTH=1044
	74	Prupe.6G014400	Pp06	1022613	1045684	AT5G13000.1 | Symbols: ATGSL12, gsl12 | glucan synthase-like 12 | chr5:4110445-4121202 REVERSE LENGTH=1955
	75	Prupe.6G014500	Pp06	1047686	1054451	AT1G23030.1 | Symbols: | ARM repeat superfamily protein | chr1:8156745-8158842 FORWARD LENGTH=612
	76	Prupe.6G014600	Pp06	1064011	1065007	AT3G12120.2 | Symbols: FAD2 | fatty acid desaturase 2 | chr3:3860592-3861743 REVERSE LENGTH=383
	77	Prupe.6G014700	Pp06	1065814	1071084	AT2G18220.1 | Symbols: | Noc2p family | chr2:7928254-7931851 FORWARD LENGTH=764
	78	Prupe.6G014800	Pp06	1078380	1082187	AT5G06770.1 | Symbols: | KH domain-containing protein / zinc finger (CCCH type) family protein | chr5:2090937-2092787 REVERSE LENGTH=240
	79	Prupe.6G014900	Pp06	1083582	1086449	AT5G19640.1 | Symbols: | Major facilitator superfamily protein | chr5:6636460-6638590 FORWARD LENGTH=609
	80	Prupe.6G015000	Pp06	1088830	1089900	AT1G51120.1 | Symbols: | AP2/B3 transcription factor family protein | chr1:18938091-18939149 FORWARD LENGTH=352
	81	Prupe.6G015100	Pp06	1092484	1098580	AT5G19640.1 | Symbols: | Major facilitator superfamily protein | chr5:6636460-6638590 FORWARD LENGTH=609
	82	Prupe.6G015200	Pp06	1099500	1103573	AT2G05990.2 | Symbols: MOD1, ENR1 | NAD(P)-binding Rossmann-fold superfamily protein | chr2:2322876-2324867 FORWARD LENGTH=390
	83	Prupe.6G015300	Pp06	1103176	1106421	AT1G51130.1 | Symbols: | Nse4, component of Smc5/6 DNA repair complex | chr1:18939480-18941560 REVERSE LENGTH=403
	84	Prupe.6G015400	Pp06	1110008	1115139	AT2G44430.1 | Symbols: | DNA-binding bromodomain-containing protein | chr2:18333603-18336165 FORWARD LENGTH=646
	85	Prupe.6G015500	Pp06	1112579	1117629	AT1G72300.1 | Symbols: | Leucine-rich receptor-like protein kinase family protein | chr1:27217679-27220966 REVERSE LENGTH=1095
	86	Prupe.6G015600	Pp06	1117880	1120361	AT1G72300.1 | Symbols: | Leucine-rich receptor-like protein kinase family protein | chr1:27217679-27220966 REVERSE LENGTH=1095
	87	Prupe.6G015700	Pp06	1127814	1130837	AT3G20810.1 | Symbols: JMJD5 | 2-oxoglutarate (2OG) and Fe(II)-dependent oxygenase superfamily protein | chr3:7275814-7278144 FORWARD LENGTH=418
	88	Prupe.6G015900	Pp06	1131803	1133251	AT5G12890.1 | Symbols: | UDP-Glycosyltransferase superfamily protein | chr5:4069658-4071124 REVERSE LENGTH=488
	89	Prupe.6G016000	Pp06	1154260	1158321	AT3G27740.1 | Symbols: CARA | carbamoyl phosphate synthetase A | chr3:10281470-10283792 REVERSE LENGTH=430
	90	Prupe.6G016200	Pp06	1164480	1164934	AT5G65360.1 | Symbols: | Histone superfamily protein | chr5:26120099-26120509 REVERSE LENGTH=136
	91	Prupe.6G016300	Pp06	1165345	1168982	AT5G60900.1 | Symbols: RLK1 | receptor-like protein kinase 1 | chr5:24498467-24501494 REVERSE LENGTH=748
	92	Prupe.6G016600	Pp06	1185892	1188808	AT5G60900.1 | Symbols: RLK1 | receptor-like protein kinase 1 | chr5:24498467-24501494 REVERSE LENGTH=748
	93	Prupe.6G016700	Pp06	1198850	1200208	AT5G60900.1 | Symbols: RLK1 | receptor-like protein kinase 1 | chr5:24498467-24501494 REVERSE LENGTH=748
	94	Prupe.6G016800	Pp06	1204105	1204940	ATCG00780.1 | Symbols: RPL14 | ribosomal protein L14 | chrC:80696-81064 REVERSE LENGTH=122
	95	Prupe.6G017000	Pp06	1211312	1213720	AT5G60900.1 | Symbols: RLK1 | receptor-like protein kinase 1 | chr5:24498467-24501494 REVERSE LENGTH=748
	96	Prupe.6G017100	Pp06	1236254	1238692	AT5G60900.1 | Symbols: RLK1 | receptor-like protein kinase 1 | chr5:24498467-24501494 REVERSE LENGTH=748
	97	Prupe.6G017200	Pp06	1241699	1244122	AT5G60900.1 | Symbols: RLK1 | receptor-like protein kinase 1 | chr5:24498467-24501494 REVERSE LENGTH=748
	98	Prupe.6G017300	Pp06	1252468	1254885	AT5G60900.1 | Symbols: RLK1 | receptor-like protein kinase 1 | chr5:24498467-24501494 REVERSE LENGTH=748
	99	Prupe.6G017400	Pp06	1278625	1281075	AT5G60900.1 | Symbols: RLK1 | receptor-like protein kinase 1 | chr5:24498467-24501494 REVERSE LENGTH=748
	100	Prupe.6G017500	Pp06	1284716	1287139	AT5G60900.1 | Symbols: RLK1 | receptor-like protein kinase 1 | chr5:24498467-24501494 REVERSE LENGTH=748
	101	Prupe.6G017700	Pp06	1291697	1293664	AT1G04640.2 | Symbols: LIP2 | lipoyltransferase 2 | chr1:1292541-1293248 FORWARD LENGTH=235
	102	Prupe.6G017900	Pp06	1307835	1313599	AT5G13020.1 | Symbols: | Emsy N Terminus (ENT)/ plant Tudor-like domains-containing protein | chr5:4129691-4132089 REVERSE LENGTH=397
	103	Prupe.6G018000	Pp06	1313874	1316677	AT5G19630.1 | Symbols: | alpha/beta-Hydrolases superfamily protein | chr5:6628147-6629937 REVERSE LENGTH=228
	110	Prupe.6G018200	Pp06	1322311	1327420	AT1G73730.1 | Symbols: EIL3, SLIM1, ATSLIM, AtEIL3 | ETHYLENE-INSENSITIVE3-like 3 | chr1:27730434-27732363 REVERSE LENGTH=567
	111	Prupe.6G018300	Pp06	1332326	1342102	AT1G20480.1 | Symbols: | AMP-dependent synthetase and ligase family protein | chr1:7094978-7097073 REVERSE LENGTH=565
	112	Prupe.6G018400	Pp06	1346809	1350231	AT5G12970.1 | Symbols: | Calcium-dependent lipid-binding (CaLB domain) plant phosphoribosyltransferase family protein | chr5:4102992-4105301 FORWARD LENGTH=769
	113	Prupe.6G018500	Pp06	1352697	1357485	AT3G20790.1 | Symbols: | NAD(P)-binding Rossmann-fold superfamily protein | chr3:7268802-7271099 FORWARD LENGTH=355
	114	Prupe.6G018600	Pp06	1358355	1364307	AT3G20780.1 | Symbols: ATTOP6B, BIN3, HYP6, RHL3, TOP6B | topoisomerase 6 subunit B | chr3:7264025-7268498 REVERSE LENGTH=670
	115	Prupe.6G018700	Pp06	1367718	1372450	AT3G45140.1 | Symbols: LOX2, ATLOX2 | lipoxygenase 2 | chr3:16525437-16529233 FORWARD LENGTH=896
	116	Prupe.6G018800	Pp06	1375482	1379456	AT2G44450.1 | Symbols: BGLU15 | beta glucosidase 15 | chr2:18340966-18343744 FORWARD LENGTH=506
	117	Prupe.6G018900	Pp06	1394335	1398443	AT2G44450.1 | Symbols: BGLU15 | beta glucosidase 15 | chr2:18340966-18343744 FORWARD LENGTH=506
	118	Prupe.6G019000	Pp06	1403580	1408243	AT5G44640.1 | Symbols: BGLU13 | beta glucosidase 13 | chr5:18011146-18012669 FORWARD LENGTH=507
	119	Prupe.6G019100	Pp06	1415695	1420447	AT5G44640.1 | Symbols: BGLU13 | beta glucosidase 13 | chr5:18011146-18012669 FORWARD LENGTH=507
	120	Prupe.6G019200	Pp06	1424038	1427695	AT2G44480.1 | Symbols: BGLU17 | beta glucosidase 17 | chr2:18359780-18363001 FORWARD LENGTH=517
	121	Prupe.6G019300	Pp06	1430216	1433264	AT2G44450.1 | Symbols: BGLU15 | beta glucosidase 15 | chr2:18340966-18343744 FORWARD LENGTH=506
	122	Prupe.6G019400	Pp06	1441292	1443935	AT2G44450.1 | Symbols: BGLU15 | beta glucosidase 15 | chr2:18340966-18343744 FORWARD LENGTH=506
	123	Prupe.6G019500	Pp06	1488765	1492749	AT2G44450.1 | Symbols: BGLU15 | beta glucosidase 15 | chr2:18340966-18343744 FORWARD LENGTH=506
	124	Prupe.6G019600	Pp06	1513335	1517316	AT2G44480.1 | Symbols: BGLU17 | beta glucosidase 17 | chr2:18359780-18363001 FORWARD LENGTH=517
	125	Prupe.6G019700	Pp06	1554672	1558646	AT2G44450.1 | Symbols: BGLU15 | beta glucosidase 15 | chr2:18340966-18343744 FORWARD LENGTH=506
	126	Prupe.6G019800	Pp06	1564105	1566175	AT2G44450.1 | Symbols: BGLU15 | beta glucosidase 15 | chr2:18340966-18343744 FORWARD LENGTH=506
	127	Prupe.6G019900	Pp06	1581553	1584711	AT2G44480.1 | Symbols: BGLU17 | beta glucosidase 17 | chr2:18359780-18363001 FORWARD LENGTH=517
	128	Prupe.6G020100	Pp06	1597457	1607825	AT2G44480.1 | Symbols: BGLU17 | beta glucosidase 17 | chr2:18359780-18363001 FORWARD LENGTH=517
	131	Prupe.6G020300	Pp06	1617628	1620360	AT5G59600.1 | Symbols: | Tetratricopeptide repeat (TPR)-like superfamily protein | chr5:24011315-24012919 REVERSE LENGTH=534
	132	Prupe.6G020400	Pp06	1620361	1623647	AT5G60900.1 | Symbols: RLK1 | receptor-like protein kinase 1 | chr5:24498467-24501494 REVERSE LENGTH=748
	133	Prupe.6G020500	Pp06	1624758	1627133	AT5G60900.1 | Symbols: RLK1 | receptor-like protein kinase 1 | chr5:24498467-24501494 REVERSE LENGTH=748
	134	Prupe.6G020600	Pp06	1628595	1629251	AT5G60900.1 | Symbols: RLK1 | receptor-like protein kinase 1 | chr5:24498467-24501494 REVERSE LENGTH=748
	135	Prupe.6G020700	Pp06	1655320	1657656	AT5G60900.1 | Symbols: RLK1 | receptor-like protein kinase 1 | chr5:24498467-24501494 REVERSE LENGTH=748
	136	Prupe.6G020800	Pp06	1673026	1675378	AT5G60900.1 | Symbols: RLK1 | receptor-like protein kinase 1 | chr5:24498467-24501494 REVERSE LENGTH=748
	137	Prupe.6G020900	Pp06	1686770	1689583	AT5G60900.1 | Symbols: RLK1 | receptor-like protein kinase 1 | chr5:24498467-24501494 REVERSE LENGTH=748
	138	Prupe.6G021000	Pp06	1696171	1698600	AT5G60900.1 | Symbols: RLK1 | receptor-like protein kinase 1 | chr5:24498467-24501494 REVERSE LENGTH=748
	139	Prupe.6G021100	Pp06	1715348	1716101	AT5G65360.1 | Symbols: | Histone superfamily protein | chr5:26120099-26120509 REVERSE LENGTH=136
qP-FA6.32	140	Prupe.6G021200	Pp06	1719783	1722829	AT5G06150.1 | Symbols: CYC1BAT, CYCB1;2 | Cyclin family protein | chr5:1859542-1861570 REVERSE LENGTH=445
	141	Prupe.6G021300	Pp06	1726935	1729946	AT5G06150.1 | Symbols: CYC1BAT, CYCB1;2 | Cyclin family protein | chr5:1859542-1861570 REVERSE LENGTH=445
	142	Prupe.6G021400	Pp06	1730267	1738291	AT5G12920.1 | Symbols: | Transducin/WD40 repeat-like superfamily protein | chr5:4077917-4082585 REVERSE LENGTH=537
	143	Prupe.6G021500	Pp06	1741063	1743456	AT5G60900.1 | Symbols: RLK1 | receptor-like protein kinase 1 | chr5:24498467-24501494 REVERSE LENGTH=748
	144	Prupe.6G021600	Pp06	1749338	1751995	AT5G60900.1 | Symbols: RLK1 | receptor-like protein kinase 1 | chr5:24498467-24501494 REVERSE LENGTH=748
	145	Prupe.6G021700	Pp06	1752309	1752919	AT5G65360.1 | Symbols: | Histone superfamily protein | chr5:26120099-26120509 REVERSE LENGTH=136
	146	Prupe.6G022200	Pp06	1782809	1786746	AT2G42280.1 | Symbols: | basic helix-loop-helix (bHLH) DNA-binding superfamily protein | chr2:17611428-17613163 REVERSE LENGTH=359
	147	Prupe.6G022400	Pp06	1798907	1800144	AT3G20820.1 | Symbols: | Leucine-rich repeat (LRR) family protein | chr3:7280930-7282027 FORWARD LENGTH=365
	148	Prupe.6G022500	Pp06	1801344	1803140	AT2G19740.1 | Symbols: | Ribosomal protein L31e family protein | chr2:8513577-8514346 FORWARD LENGTH=119
	149	Prupe.6G022700	Pp06	1823076	1828905	AT1G80930.1 | Symbols: | MIF4G domain-containing protein / MA3 domain-containing protein | chr1:30405774-30409499 REVERSE LENGTH=900
	150	Prupe.6G022800	Pp06	1833134	1834458	AT3G20830.1 | Symbols: | AGC (cAMP-dependent, cGMP-dependent and protein kinase C) kinase family protein | chr3:7285024-7286250 REVERSE LENGTH=408
	151	Prupe.6G022900	Pp06	1847517	1856072	AT5G24760.1 | Symbols: | GroES-like zinc-binding dehydrogenase family protein | chr5:8495035-8497245 REVERSE LENGTH=381
	152	Prupe.6G023000	Pp06	1870674	1874036	AT1G51190.1 | Symbols: PLT2 | Integrase-type DNA-binding superfamily protein | chr1:18977517-18980305 FORWARD LENGTH=568
	153	Prupe.6G023100	Pp06	1874278	1875726	AT5G44950.1 | Symbols: | F-box/RNI-like/FBD-like domains-containing protein | chr5:18151665-18153164 FORWARD LENGTH=438
	154	Prupe.6G023200	Pp06	1878996	1881857	AT5G13070.1 | Symbols: | MSF1-like family protein | chr5:4148216-4149062 FORWARD LENGTH=183
	155	Prupe.6G023300	Pp06	1882390	1885052	AT1G51200.4 | Symbols: | A20/AN1-like zinc finger family protein | chr1:18985690-18986211 FORWARD LENGTH=173
	163	Prupe.6G023600	Pp06	1889862	1891379	AT3G51790.1 | Symbols: ATG1, TG1 | transmembrane protein G1P-related 1 | chr3:19209893-19210663 REVERSE LENGTH=256
	164	Prupe.6G023700	Pp06	1895672	1901038	AT3G20870.1 | Symbols: ZTP29 | ZIP metal ion transporter family | chr3:7309499-7312476 REVERSE LENGTH=276
	165	Prupe.6G023800	Pp06	1905931	1908706	AT3G57670.1 | Symbols: NTT, WIP2 | C2H2-type zinc finger family protein | chr3:21370936-21373121 FORWARD LENGTH=383
	166	Prupe.6G023900	Pp06	1911186	1916310	AT5G19620.1 | Symbols: EMB213, OEP80, ATOEP80, TOC75 | outer envelope protein of 80 kDa | chr5:6623323-6627641 FORWARD LENGTH=732
	167	Prupe.6G024000	Pp06	1923574	1926088	AT5G55830.1 | Symbols: | Concanavalin A-like lectin protein kinase family protein | chr5:22594655-22596700 FORWARD LENGTH=681
	169	Prupe.6G024200	Pp06	1930315	1934274	AT1G55870.1 | Symbols: ATPARN, AHG2 | Polynucleotidyl transferase, ribonuclease H-like superfamily protein | chr1:20895663-20898359 FORWARD LENGTH=689
	170	Prupe.6G024300	Pp06	1942953	1949164	AT3G13180.1 | Symbols: | NOL1/NOP2/sun family protein / antitermination NusB domain-containing protein | chr3:4236326-4239966 REVERSE LENGTH=523
	171	Prupe.6G024400	Pp06	1958444	1974196	AT1G55860.2 | Symbols: UPL1 | ubiquitin-protein ligase 1 | chr1:20879900-20892910 REVERSE LENGTH=3681
	172	Prupe.6G024500	Pp06	1974865	1979892	AT5G55840.1 | Symbols: | Pentatricopeptide repeat (PPR) superfamily protein | chr5:22598038-22601688 FORWARD LENGTH=1136
	173	Prupe.6G024600	Pp06	1980829	1984139	AT5G55850.3 | Symbols: NOI | RPM1-interacting protein 4 (RIN4) family protein | chr5:22603617-22604850 FORWARD LENGTH=95
	174	Prupe.6G024700	Pp06	1984407	1986778	AT3G07680.1 | Symbols: | emp24/gp25L/p24 family/GOLD family protein | chr3:2455627-2456652 FORWARD LENGTH=208
	175	Prupe.6G024800	Pp06	1988969	1992904	AT1G55850.1 | Symbols: ATCSLE1, CSLE1 | cellulose synthase like E1 | chr1:20876752-20879414 FORWARD LENGTH=729
	176	Prupe.6G024900	Pp06	1993594	1997839	AT1G55850.1 | Symbols: ATCSLE1, CSLE1 | cellulose synthase like E1 | chr1:20876752-20879414 FORWARD LENGTH=729
	177	Prupe.6G025000	Pp06	2000316	2004155	AT1G55850.1 | Symbols: ATCSLE1, CSLE1 | cellulose synthase like E1 | chr1:20876752-20879414 FORWARD LENGTH=729
	178	Prupe.6G025100	Pp06	2004661	2008198	AT1G55850.1 | Symbols: ATCSLE1, CSLE1 | cellulose synthase like E1 | chr1:20876752-20879414 FORWARD LENGTH=729
	179	Prupe.6G025200	Pp06	2016521	2018072	AT1G67500.2 | Symbols: REV3 | recovery protein 3 | chr1:25287707-25296714 REVERSE LENGTH=1916
	181	Prupe.6G025400	Pp06	2026892	2029476	AT4G26620.1 | Symbols: | Sucrase/ferredoxin-like family protein | chr4:13427599-13429877 REVERSE LENGTH=443
	182	Prupe.6G025500	Pp06	2029993	2034716	AT1G55840.1 | Symbols: | Sec14p-like phosphatidylinositol transfer family protein | chr1:20873891-20876018 FORWARD LENGTH=325
	183	Prupe.6G025600	Pp06	2037499	2041407	AT5G47750.1 | Symbols: D6PKL2, PK5 | D6 protein kinase like 2 | chr5:19339947-19341864 REVERSE LENGTH=586
	184	Prupe.6G025700	Pp06	2042999	2045381	AT5G27990.1 | Symbols: | Pre-rRNA-processing protein TSR2, conserved region | chr5:10017358-10018265 FORWARD LENGTH=184
	185	Prupe.6G025800	Pp06	2045776	2050416	AT1G60620.1 | Symbols: ATRPAC43, RPAC43 | RNA polymerase I subunit 43 | chr1:22331225-22333370 FORWARD LENGTH=385
	187	Prupe.6G026000	Pp06	2064771	2065342	AT4G26590.1 | Symbols: ATOPT5, OPT5 | oligopeptide transporter 5 | chr4:13414134-13416850 REVERSE LENGTH=753
	188	Prupe.6G026100	Pp06	2069708	2073473	AT4G26590.1 | Symbols: ATOPT5, OPT5 | oligopeptide transporter 5 | chr4:13414134-13416850 REVERSE LENGTH=753
	189	Prupe.6G026200	Pp06	2079818	2083023	AT4G26590.1 | Symbols: ATOPT5, OPT5 | oligopeptide transporter 5 | chr4:13414134-13416850 REVERSE LENGTH=753
	190	Prupe.6G026300	Pp06	2083270	2087321	AT5G55930.1 | Symbols: ATOPT1, OPT1 | oligopeptide transporter 1 | chr5:22652988-22655827 FORWARD LENGTH=755
	191	Prupe.6G026400	Pp06	2087469	2089362	AT5G48910.1 | Symbols: LPA66 | Pentatricopeptide repeat (PPR) superfamily protein | chr5:19832969-19834909 REVERSE LENGTH=646
	193	Prupe.6G026600	Pp06	2093880	2096593	AT3G13224.2 | Symbols: | RNA-binding (RRM/RBD/RNP motifs) family protein | chr3:4254848-4256621 FORWARD LENGTH=358
	194	Prupe.6G026800	Pp06	2106907	2108748	AT5G55950.1 | Symbols: | Nucleotide/sugar transporter family protein | chr5:22658411-22660253 REVERSE LENGTH=398
	195	Prupe.6G027000	Pp06	2115131	2118488	AT3G13220.1 | Symbols: WBC27, ABCG26 | ABC-2 type transporter family protein | chr3:4247968-4250703 REVERSE LENGTH=685
	196	Prupe.6G027200	Pp06	2122159	2125309	AT3G13200.1 | Symbols: EMB2769 | Cwf15 / Cwc15 cell cycle control family protein | chr3:4242239-4243976 FORWARD LENGTH=230
	197	Prupe.6G027300	Pp06	2132488	2134088	AT5G14240.1 | Symbols: | Thioredoxin superfamily protein | chr5:4596223-4597568 REVERSE LENGTH=256
	211	Prupe.6G028000	Pp06	2195054	2198655	AT5G55970.2 | Symbols: | RING/U-box superfamily protein | chr5:22668019-22669312 FORWARD LENGTH=343
	212	Prupe.6G028100	Pp06	2200394	2204106	AT5G47770.1 | Symbols: FPS1 | farnesyl diphosphate synthase 1 | chr5:19345297-19347415 FORWARD LENGTH=384
	213	Prupe.6G028200	Pp06	2205395	2206434	AT3G13227.1 | Symbols: | serine-rich protein-related | chr3:4258028-4258363 FORWARD LENGTH=111
	214	Prupe.6G028300	Pp06	2207093	2209762	AT1G56200.1 | Symbols: emb1303 | embryo defective 1303 | chr1:21030852-21031886 FORWARD LENGTH=154
	215	Prupe.6G028400	Pp06	2214686	2220696	AT3G13225.2 | Symbols: | WW domain-containing protein | chr3:4258928-4262853 REVERSE LENGTH=892
	216	Prupe.6G028500	Pp06	2222301	2225936	AT4G26570.1 | Symbols: ATCBL3, CBL3 | calcineurin B-like 3 | chr4:13408608-13409998 REVERSE LENGTH=226
	217	Prupe.6G028600	Pp06	2226976	2230320	AT5G56000.1 | Symbols: Hsp81.4, AtHsp90.4 | HEAT SHOCK PROTEIN 81.4 | chr5:22677602-22680067 REVERSE LENGTH=699
	218	Prupe.6G028700	Pp06	2235374	2238080	AT4G26555.1 | Symbols: | FKBP-like peptidyl-prolyl cis-trans isomerase family protein | chr4:13404622-13406178 REVERSE LENGTH=207
	219	Prupe.6G028800	Pp06	2238965	2241862	AT4G26550.1 | Symbols: | Got1/Sft2-like vescicle transport protein family | chr4:13402755-13404208 REVERSE LENGTH=225
	220	Prupe.6G029000	Pp06	2247140	2251266	AT4G26540.1 | Symbols: | Leucine-rich repeat receptor-like protein kinase family protein | chr4:13394673-13398028 REVERSE LENGTH=1091
	221	Prupe.6G029100	Pp06	2251940	2256324	AT3G13226.1 | Symbols: | regulatory protein RecX family protein | chr3:4264442-4266286 REVERSE LENGTH=382
	222	Prupe.6G029200	Pp06	2259268	2260107	AT4G32290.1 | Symbols: | Core-2/I-branching beta-1,6-N-acetylglucosaminyltransferase family protein | chr4:15589839-15590993 REVERSE LENGTH=384
	223	Prupe.6G029300	Pp06	2271513	2278990	AT3G44730.1 | Symbols: ATKP1, KP1 | kinesin-like protein 1 | chr3:16285888-16290852 FORWARD LENGTH=1087
	224	Prupe.6G029400	Pp06	2287598	2294027	AT4G26510.2 | Symbols: UKL4 | uridine kinase-like 4 | chr4:13384503-13387920 FORWARD LENGTH=469
	225	Prupe.6G029500	Pp06	2294425	2296969	AT4G26530.2 | Symbols: | Aldolase superfamily protein | chr4:13391566-13392937 FORWARD LENGTH=358
	226	Prupe.6G029600	Pp06	2298316	2299696	AT4G26500.1 | Symbols: EMB1374, CPSUFE, ATSUFE, SUFE1 | chloroplast sulfur E | chr4:13382456-13383571 REVERSE LENGTH=371
	227	Prupe.6G029700	Pp06	2301302	2302109	AT4G26490.1 | Symbols: | Late embryogenesis abundant (LEA) hydroxyproline-rich glycoprotein family | chr4:13380425-13381231 FORWARD LENGTH=268
	229	Prupe.6G029900	Pp06	2345332	2347522	AT3G13226.1 | Symbols: | regulatory protein RecX family protein | chr3:4264442-4266286 REVERSE LENGTH=382
	230	Prupe.6G030100	Pp06	2355685	2356472	AT4G26540.1 | Symbols: | Leucine-rich repeat receptor-like protein kinase family protein | chr4:13394673-13398028 REVERSE LENGTH=1091
	1	Prupe.6G030200	Pp06	2366295	2366772	AT4G05030.1 | Symbols: | Copper transport protein family | chr4:2576790-2577974 REVERSE LENGTH=110
	2	Prupe.6G030300	Pp06	2368928	2369771	AT4G05030.1 | Symbols: | Copper transport protein family | chr4:2576790-2577974 REVERSE LENGTH=110
	3	Prupe.6G030400	Pp06	2377944	2378590	AT4G05030.1 | Symbols: | Copper transport protein family | chr4:2576790-2577974 REVERSE LENGTH=110
	5	Prupe.6G030600	Pp06	2388621	2389436	AT3G07600.1 | Symbols: | Heavy metal transport/detoxification superfamily protein | chr3:2424300-2424954 REVERSE LENGTH=157
	7	Prupe.6G030900	Pp06	2409982	2412063	AT3G07600.1 | Symbols: | Heavy metal transport/detoxification superfamily protein | chr3:2424300-2424954 REVERSE LENGTH=157
	8	Prupe.6G031000	Pp06	2413397	2414137	AT3G20180.1 | Symbols: | Copper transport protein family | chr3:7043385-7043841 REVERSE LENGTH=118
	9	Prupe.6G031100	Pp06	2419987	2422129	AT3G20180.1 | Symbols: | Copper transport protein family | chr3:7043385-7043841 REVERSE LENGTH=118
	10	Prupe.6G031200	Pp06	2422721	2424869	AT5G22860.1 | Symbols: | Serine carboxypeptidase S28 family protein | chr5:7639511-7642945 REVERSE LENGTH=502
	11	Prupe.6G031300	Pp06	2428534	2431036	AT1G55760.1 | Symbols: | BTB/POZ domain-containing protein | chr1:20847117-20848507 REVERSE LENGTH=329
	12	Prupe.6G031400	Pp06	2438138	2443336	AT5G59810.1 | Symbols: ATSBT5.4, SBT5.4 | Subtilase family protein | chr5:24096895-24100387 REVERSE LENGTH=778
	13	Prupe.6G031500	Pp06	2445703	2448841	AT5G59810.1 | Symbols: ATSBT5.4, SBT5.4 | Subtilase family protein | chr5:24096895-24100387 REVERSE LENGTH=778
	14	Prupe.6G031600	Pp06	2448936	2451247	AT3G13230.1 | Symbols: | RNA-binding KH domain-containing protein | chr3:4270423-4271070 FORWARD LENGTH=215
	15	Prupe.6G031700	Pp06	2452428	2457288	AT3G13235.3 | Symbols: | ubiquitin family protein | chr3:4271492-4274348 REVERSE LENGTH=413
	17	Prupe.6G032100	Pp06	2466890	2474737	AT3G13300.2 | Symbols: VCS | Transducin/WD40 repeat-like superfamily protein | chr3:4304085-4309949 FORWARD LENGTH=1309
	18	Prupe.6G032200	Pp06	2476497	2477224	AT3G13310.1 | Symbols: | Chaperone DnaJ-domain superfamily protein | chr3:4310827-4311300 REVERSE LENGTH=157
	19	Prupe.6G032300	Pp06	2488289	2489978	AT3G13230.1 | Symbols: | RNA-binding KH domain-containing protein | chr3:4270423-4271070 FORWARD LENGTH=215
	20	Prupe.6G032400	Pp06	2492653	2496964	AT1G55740.1 | Symbols: AtSIP1, SIP1 | seed imbibition 1 | chr1:20835507-20838707 REVERSE LENGTH=754
	22	Prupe.6G032600	Pp06	2502544	2506857	AT1G55730.2 | Symbols: ATCAX5, CAX5 | cation exchanger 5 | chr1:20831387-20833941 REVERSE LENGTH=441
	23	Prupe.6G032700	Pp06	2511512	2514721	AT5G23810.1 | Symbols: AAP7 | amino acid permease 7 | chr5:8028461-8030730 FORWARD LENGTH=467
	24	Prupe.6G032800	Pp06	2515622	2517117	AT5G56110.1 | Symbols: AtMYB103, ATMYB80, MYB103, MS188 | myb domain protein 103 | chr5:22719191-22720664 FORWARD LENGTH=320
	25	Prupe.6G032900	Pp06	2517118	2530725	AT3G13330.1 | Symbols: PA200 | proteasome activating protein 200 | chr3:4319804-4330061 REVERSE LENGTH=1816
	27	Prupe.6G033200	Pp06	2533203	2537413	AT5G56130.1 | Symbols: TEX1, AtTEX1, THO3 | Transducin/WD40 repeat-like superfamily protein | chr5:22722755-22725065 REVERSE LENGTH=315
	28	Prupe.6G033300	Pp06	2540414	2544541	AT5G07630.1 | Symbols: | lipid transporters | chr5:2410703-2414523 FORWARD LENGTH=611
	29	Prupe.6G033400	Pp06	2545404	2550248	AT4G26480.1 | Symbols: | RNA-binding KH domain-containing protein | chr4:13372885-13375793 REVERSE LENGTH=308
	31	Prupe.6G033600	Pp06	2550741	2554143	AT4G26470.1 | Symbols: | Calcium-binding EF-hand family protein | chr4:13371377-13372343 FORWARD LENGTH=231
	32	Prupe.6G033700	Pp06	2555272	2558427	AT5G56150.2 | Symbols: UBC30 | ubiquitin-conjugating enzyme 30 | chr5:22729756-22730964 FORWARD LENGTH=148
	33	Prupe.6G033800	Pp06	2566772	2572660	AT1G55690.2 | Symbols: | Sec14p-like phosphatidylinositol transfer family protein | chr1:20808622-20811831 REVERSE LENGTH=625
	34	Prupe.6G033900	Pp06	2573484	2575668	AT5G56170.1 | Symbols: LLG1 | LORELEI-LIKE-GPI-ANCHORED PROTEIN 1 | chr5:22736072-22737108 FORWARD LENGTH=168
	35	Prupe.6G034000	Pp06	2576073	2577602	AT5G66520.1 | Symbols: | Tetratricopeptide repeat (TPR)-like superfamily protein | chr5:26551879-26553741 FORWARD LENGTH=620
	36	Prupe.6G034100	Pp06	2577878	2582756	AT5G56180.1 | Symbols: ATARP8, ARP8 | actin-related protein 8 | chr5:22737539-22740986 REVERSE LENGTH=471
	37	Prupe.6G034300	Pp06	2610787	2611626	AT3G05590.1 | Symbols: RPL18 | ribosomal protein L18 | chr3:1621511-1622775 FORWARD LENGTH=187
	39	Prupe.6G034800	Pp06	2628475	2629211	AT5G07630.1 | Symbols: | lipid transporters | chr5:2410703-2414523 FORWARD LENGTH=611
	40	Prupe.6G035000	Pp06	2632846	2635652	AT5G56130.1 | Symbols: TEX1, AtTEX1, THO3 | Transducin/WD40 repeat-like superfamily protein | chr5:22722755-22725065 REVERSE LENGTH=315
	41	Prupe.6G035100	Pp06	2645325	2650501	AT3G13340.2 | Symbols: | Transducin/WD40 repeat-like superfamily protein | chr3:4332370-4334603 FORWARD LENGTH=447
	42	Prupe.6G035200	Pp06	2651193	2652365	AT1G55670.1 | Symbols: PSAG | photosystem I subunit G | chr1:20802874-20803356 REVERSE LENGTH=160
	43	Prupe.6G035300	Pp06	2652977	2657573	AT3G13350.1 | Symbols: | HMG (high mobility group) box protein with ARID/BRIGHT DNA-binding domain | chr3:4335721-4337804 REVERSE LENGTH=319
	44	Prupe.6G035400	Pp06	2661273	2664038	AT2G26940.1 | Symbols: | C2H2-type zinc finger family protein | chr2:11496518-11497378 REVERSE LENGTH=286
	45	Prupe.6G035500	Pp06	2667904	2672391	AT4G26455.1 | Symbols: WIP1 | WPP domain interacting protein 1 | chr4:13365737-13367384 FORWARD LENGTH=489
	46	Prupe.6G035600	Pp06	2674409	2679002	AT5G56220.1 | Symbols: | P-loop containing nucleoside triphosphate hydrolases superfamily protein | chr5:22754871-22757792 FORWARD LENGTH=973
	47	Prupe.6G035700	Pp06	2679116	2680128	AT5G56230.1 | Symbols: PRA1.G2 | prenylated RAB acceptor 1.G2 | chr5:22758768-22759328 REVERSE LENGTH=186
	50	Prupe.6G036000	Pp06	2716419	2717363	AT5G55000.2 | Symbols: FIP2 | potassium channel tetramerisation domain-containing protein / pentapeptide repeat-containing protein | chr5:22318644-22321599 FORWARD LENGTH=298
	51	Prupe.6G036200	Pp06	2726408	2732310	AT1G55620.2 | Symbols: CLC-F, ATCLC-F | chloride channel F | chr1:20787338-20790990 REVERSE LENGTH=781
	52	Prupe.6G036300	Pp06	2736900	2740726	AT5G56270.1 | Symbols: WRKY2, ATWRKY2 | WRKY DNA-binding protein 2 | chr5:22780816-22783137 FORWARD LENGTH=687
	53	Prupe.6G036400	Pp06	2748647	2753723	AT1G55610.2 | Symbols: BRL1 | BRI1 like | chr1:20779874-20783374 REVERSE LENGTH=1166
	54	Prupe.6G036500	Pp06	2760037	2762304	AT5G56260.1 | Symbols: | Ribonuclease E inhibitor RraA/Dimethylmenaquinone methyltransferase | chr5:22775549-22776049 REVERSE LENGTH=166
	55	Prupe.6G036600	Pp06	2762582	2765156	AT1G55590.1 | Symbols: | RNI-like superfamily protein | chr1:20769476-20771756 REVERSE LENGTH=607
	56	Prupe.6G036700	Pp06	2773155	2773536	AT5G56260.1 | Symbols: | Ribonuclease E inhibitor RraA/Dimethylmenaquinone methyltransferase | chr5:22775549-22776049 REVERSE LENGTH=166
	57	Prupe.6G036800	Pp06	2774014	2778206	AT5G56280.1 | Symbols: CSN6A | COP9 signalosome subunit 6A | chr5:22783617-22785530 REVERSE LENGTH=317
	58	Prupe.6G036900	Pp06	2778745	2789479	AT5G56290.1 | Symbols: PEX5, ATPEX5 | peroxin 5 | chr5:22786655-22791972 FORWARD LENGTH=728
	59	Prupe.6G037000	Pp06	2793373	2794605	AT1G55580.1 | Symbols: LAS, SCL18 | GRAS family transcription factor | chr1:20764106-20765443 FORWARD LENGTH=445
	60	Prupe.6G037100	Pp06	2802801	2806966	AT1G16220.1 | Symbols: | Protein phosphatase 2C family protein | chr1:5548653-5550553 FORWARD LENGTH=491
	61	Prupe.6G037200	Pp06	2811701	2814726	AT5G10860.1 | Symbols: | Cystathionine beta-synthase (CBS) family protein | chr5:3429173-3430142 REVERSE LENGTH=206
	62	Prupe.6G037300	Pp06	2818043	2822293	AT4G10360.2 | Symbols: | TRAM, LAG1 and CLN8 (TLC) lipid-sensing domain containing protein | chr4:6420679-6422108 FORWARD LENGTH=266
	64	Prupe.6G037500	Pp06	2828904	2838727	AT1G60930.1 | Symbols: RECQL4B, ATRECQ4B, RECQ4B | RECQ helicase L4B | chr1:22431093-22438302 REVERSE LENGTH=1150
	65	Prupe.6G037600	Pp06	2839460	2841545	AT5G58240.1 | Symbols: FHIT | FRAGILE HISTIDINE TRIAD | chr5:23558349-23559313 REVERSE LENGTH=180
	66	Prupe.6G037700	Pp06	2841701	2843283	AT3G54210.1 | Symbols: | Ribosomal protein L17 family protein | chr3:20067672-20068385 REVERSE LENGTH=211
	68	Prupe.6G037900	Pp06	2851791	2854551	AT4G11220.1 | Symbols: BTI2, RTNLB2 | VIRB2-interacting protein 2 | chr4:6838176-6839578 REVERSE LENGTH=271
	69	Prupe.6G038000	Pp06	2855106	2856942	AT5G24910.1 | Symbols: CYP714A1 | cytochrome P450, family 714, subfamily A, polypeptide 1 | chr5:8567674-8570260 REVERSE LENGTH=532
	70	Prupe.6G038100	Pp06	2864742	2868370	AT5G24910.1 | Symbols: CYP714A1 | cytochrome P450, family 714, subfamily A, polypeptide 1 | chr5:8567674-8570260 REVERSE LENGTH=532
	71	Prupe.6G038200	Pp06	2875617	2878901	AT5G24910.1 | Symbols: CYP714A1 | cytochrome P450, family 714, subfamily A, polypeptide 1 | chr5:8567674-8570260 REVERSE LENGTH=532
	72	Prupe.6G038300	Pp06	2880489	2885370	AT5G51340.1 | Symbols: | Tetratricopeptide repeat (TPR)-like superfamily protein | chr5:20863594-20867171 FORWARD LENGTH=726
	73	Prupe.6G038400	Pp06	2884954	2886917	AT5G58260.1 | Symbols: | oxidoreductases, acting on NADH or NADPH, quinone or similar compound as acceptor | chr5:23561075-23561929 REVERSE LENGTH=209
	74	Prupe.6G038500	Pp06	2887340	2895907	AT5G58270.1 | Symbols: STA1, ATATM3, ATM3 | ABC transporter of the mitochondrion 3 | chr5:23562168-23567040 FORWARD LENGTH=728
	76	Prupe.6G038700	Pp06	2917015	2920799	AT3G08620.1 | Symbols: | RNA-binding KH domain-containing protein | chr3:2617925-2620314 FORWARD LENGTH=283
	77	Prupe.6G038800	Pp06	2921591	2923162	AT3G10860.1 | Symbols: | Cytochrome b-c1 complex, subunit 8 protein | chr3:3399815-3400514 FORWARD LENGTH=72
	78	Prupe.6G038900	Pp06	2924109	2927565	AT5G58280.1 | Symbols: | AP2/B3-like transcriptional factor family protein | chr5:23567338-23568670 FORWARD LENGTH=273
	79	Prupe.6G039000	Pp06	2927689	2929069	AT1G26910.1 | Symbols: RPL10B | Ribosomal protein L16p/L10e family protein | chr1:9321709-9322813 FORWARD LENGTH=221
	80	Prupe.6G039100	Pp06	2939067	2946894	AT1G06840.1 | Symbols: | Leucine-rich repeat protein kinase family protein | chr1:2097854-2103208 REVERSE LENGTH=953
	81	Prupe.6G039200	Pp06	2952817	2955446	AT2G30520.1 | Symbols: RPT2 | Phototropic-responsive NPH3 family protein | chr2:13002920-13005573 REVERSE LENGTH=593
	82	Prupe.6G039300	Pp06	2959742	2964249	AT5G58290.1 | Symbols: RPT3 | regulatory particle triple-A ATPase 3 | chr5:23569155-23571116 FORWARD LENGTH=408
	83	Prupe.6G039400	Pp06	2968629	2973293	AT5G58300.2 | Symbols: | Leucine-rich repeat protein kinase family protein | chr5:23572821-23574871 FORWARD LENGTH=654
	84	Prupe.6G039500	Pp06	2973605	2974746	AT2G30505.1 | Symbols: | Late embryogenesis abundant (LEA) hydroxyproline-rich glycoprotein family | chr2:13001121-13002086 REVERSE LENGTH=321
	85	Prupe.6G039600	Pp06	2976299	2979447	AT5G41700.5 | Symbols: UBC8 | ubiquitin conjugating enzyme 8 | chr5:16676072-16677223 FORWARD LENGTH=148
	86	Prupe.6G039700	Pp06	2981301	2983333	AT4G11140.1 | Symbols: CRF1 | cytokinin response factor 1 | chr4:6794930-6795793 REVERSE LENGTH=287
	87	Prupe.6G039800	Pp06	2989998	2993696	AT5G20920.2 | Symbols: EIF2 BETA | eukaryotic translation initiation factor 2 beta subunit | chr5:7094994-7096661 REVERSE LENGTH=267
	89	Prupe.6G040000	Pp06	2995738	2998105	AT3G10870.1 | Symbols: MES17, ATMES17 | methyl esterase 17 | chr3:3401228-3402612 REVERSE LENGTH=276
	90	Prupe.6G040100	Pp06	2999112	3004539	AT5G58320.2 | Symbols: | Kinase interacting (KIP1-like) family protein | chr5:23577728-23579641 FORWARD LENGTH=558
	91	Prupe.6G040300	Pp06	3007042	3013321	AT1G55150.1 | Symbols: | DEA(D/H)-box RNA helicase family protein | chr1:20574634-20577141 FORWARD LENGTH=501
	92	Prupe.6G040400	Pp06	3018538	3021657	AT2G30490.1 | Symbols: ATC4H, C4H, CYP73A5, REF3 | cinnamate-4-hydroxylase | chr2:12993861-12995683 REVERSE LENGTH=505
	93	Prupe.6G040700	Pp06	3023634	3024868	AT1G78380.1 | Symbols: ATGSTU19, GST8, GSTU19 | glutathione S-transferase TAU 19 | chr1:29486659-29487819 REVERSE LENGTH=219
	96	Prupe.6G040900	Pp06	3035441	3036544	AT3G56380.1 | Symbols: ARR17, RR17 | response regulator 17 | chr3:20905480-20906368 FORWARD LENGTH=153
	97	Prupe.6G041000	Pp06	3041491	3048421	AT4G32010.1 | Symbols: HSL1, HSI2-L1, VAL2 | HSI2-like 1 | chr4:15481231-15484897 FORWARD LENGTH=780
	98	Prupe.6G041100	Pp06	3050415	3052390	AT1G31930.3 | Symbols: XLG3 | extra-large GTP-binding protein 3 | chr1:11465832-11468961 FORWARD LENGTH=848
	99	Prupe.6G041200	Pp06	3052891	3055351	AT2G42850.1 | Symbols: CYP718 | cytochrome P450, family 718 | chr2:17831662-17833309 FORWARD LENGTH=485
	100	Prupe.6G041300	Pp06	3056436	3058864	AT2G42850.1 | Symbols: CYP718 | cytochrome P450, family 718 | chr2:17831662-17833309 FORWARD LENGTH=485
	101	Prupe.6G041400	Pp06	3060238	3063169	AT2G40620.1 | Symbols: | Basic-leucine zipper (bZIP) transcription factor family protein | chr2:16954804-16956872 REVERSE LENGTH=367
	102	Prupe.6G041500	Pp06	3063925	3064737	AT2G38540.1 | Symbols: LP1, LTP1, ATLTP1 | lipid transfer protein 1 | chr2:16130418-16130893 FORWARD LENGTH=118
	103	Prupe.6G041600	Pp06	3066124	3068370	AT2G38540.1 | Symbols: LP1, LTP1, ATLTP1 | lipid transfer protein 1 | chr2:16130418-16130893 FORWARD LENGTH=118
	104	Prupe.6G041700	Pp06	3069176	3073485	AT1G06910.1 | Symbols: TRFL7 | TRF-like 7 | chr1:2121099-2122914 FORWARD LENGTH=390
	105	Prupe.6G041800	Pp06	3074499	3083224	AT1G06900.1 | Symbols: | Insulinase (Peptidase family M16) family protein | chr1:2115155-2120635 REVERSE LENGTH=1024
	106	Prupe.6G041900	Pp06	3085883	3094694	AT1G06900.1 | Symbols: | Insulinase (Peptidase family M16) family protein | chr1:2115155-2120635 REVERSE LENGTH=1024
	107	Prupe.6G042000	Pp06	3098659	3100528	AT2G40610.1 | Symbols: ATEXPA8, EXP8, ATEXP8, ATHEXP ALPHA 1.11, EXPA8 | expansin A8 | chr2:16949121-16950472 REVERSE LENGTH=253
	108	Prupe.6G042100	Pp06	3103866	3107904	AT1G06890.2 | Symbols: | nodulin MtN21 /EamA-like transporter family protein | chr1:2111728-2114038 REVERSE LENGTH=357
	109	Prupe.6G042200	Pp06	3108313	3108615	AT1G28060.1 | Symbols: | Pre-mRNA-splicing factor 3 | chr1:9779167-9782486 FORWARD LENGTH=786
	110	Prupe.6G042300	Pp06	3110792	3112912	AT3G10920.1 | Symbols: MSD1, MEE33, ATMSD1 | manganese superoxide dismutase 1 | chr3:3418015-3419581 FORWARD LENGTH=231
	111	Prupe.6G042400	Pp06	3113437	3115460	AT3G56340.1 | Symbols: | Ribosomal protein S26e family protein | chr3:20892309-20893343 REVERSE LENGTH=130
	112	Prupe.6G042500	Pp06	3116801	3121479	AT3G51620.2 | Symbols: | PAP/OAS1 substrate-binding domain superfamily | chr3:19143859-19147944 FORWARD LENGTH=829
	113	Prupe.6G042600	Pp06	3125658	3130125	AT5G58350.1 | Symbols: WNK4, ZIK2 | with no lysine (K) kinase 4 | chr5:23585505-23587681 FORWARD LENGTH=571
	114	Prupe.6G042700	Pp06	3132813	3134253	AT1G06920.1 | Symbols: ATOFP4, OFP4 | ovate family protein 4 | chr1:2124854-2125801 REVERSE LENGTH=315
	115	Prupe.6G042800	Pp06	3145343	3146023	AT2G30395.1 | Symbols: ATOFP17, OFP17 | ovate family protein 17 | chr2:12954409-12955083 REVERSE LENGTH=195
	117	Prupe.6G043000	Pp06	3152964	3155135	AT2G30370.2 | Symbols: CHAL, EPFL6 | allergen-related | chr2:12940577-12942167 REVERSE LENGTH=156
	118	Prupe.6G043200	Pp06	3163151	3165016	AT3G09580.1 | Symbols: | FAD/NAD(P)-binding oxidoreductase family protein | chr3:2942614-2944047 REVERSE LENGTH=477
	119	Prupe.6G043300	Pp06	3165706	3167991	AT2G30360.1 | Symbols: CIPK11, PKS5, SIP4, SNRK3.22 | SOS3-interacting protein 4 | chr2:12937265-12938572 REVERSE LENGTH=435
	120	Prupe.6G043400	Pp06	3169120	3174030	AT5G58370.2 | Symbols: | P-loop containing nucleoside triphosphate hydrolases superfamily protein | chr5:23593358-23595645 FORWARD LENGTH=465
	121	Prupe.6G043500	Pp06	3175202	3176236	AT5G58375.1 | Symbols: | Methyltransferase-related protein | chr5:23596369-23596705 FORWARD LENGTH=85
	122	Prupe.6G043600	Pp06	3178066	3180606	AT2G30350.2 | Symbols: | Excinuclease ABC, C subunit, N-terminal | chr2:12934237-12935742 REVERSE LENGTH=368
	123	Prupe.6G043700	Pp06	3184043	3186693	AT5G58380.1 | Symbols: CIPK10, PKS2, SIP1, SNRK3.8 | SOS3-interacting protein 1 | chr5:23597092-23598531 REVERSE LENGTH=479
	125	Prupe.6G043900	Pp06	3193275	3194560	AT2G40470.1 | Symbols: LBD15, ASL11 | LOB domain-containing protein 15 | chr2:16902430-16903546 REVERSE LENGTH=224
	126	Prupe.6G044000	Pp06	3196690	3200178	AT5G05340.1 | Symbols: | Peroxidase superfamily protein | chr5:1579142-1580819 REVERSE LENGTH=324
	127	Prupe.6G044100	Pp06	3204289	3206027	AT2G30330.1 | Symbols: BLOS1 | GCN5L1 family protein | chr2:12929045-12929688 REVERSE LENGTH=152
	128	Prupe.6G044200	Pp06	3206446	3208357	AT5G05340.1 | Symbols: | Peroxidase superfamily protein | chr5:1579142-1580819 REVERSE LENGTH=324
	129	Prupe.6G044300	Pp06	3217327	3220720	AT5G05340.1 | Symbols: | Peroxidase superfamily protein | chr5:1579142-1580819 REVERSE LENGTH=324
	130	Prupe.6G044400	Pp06	3225380	3226349	AT5G05340.1 | Symbols: | Peroxidase superfamily protein | chr5:1579142-1580819 REVERSE LENGTH=324
	131	Prupe.6G044500	Pp06	3232499	3234049	AT5G05340.1 | Symbols: | Peroxidase superfamily protein | chr5:1579142-1580819 REVERSE LENGTH=324
	132	Prupe.6G044600	Pp06	3237625	3240266	AT5G05340.1 | Symbols: | Peroxidase superfamily protein | chr5:1579142-1580819 REVERSE LENGTH=324
	133	Prupe.6G044700	Pp06	3242327	3244896	AT5G05340.1 | Symbols: | Peroxidase superfamily protein | chr5:1579142-1580819 REVERSE LENGTH=324
	134	Prupe.6G044800	Pp06	3245551	3247441	AT5G05340.1 | Symbols: | Peroxidase superfamily protein | chr5:1579142-1580819 REVERSE LENGTH=324
	135	Prupe.6G044900	Pp06	3248382	3249727	AT5G05340.1 | Symbols: | Peroxidase superfamily protein | chr5:1579142-1580819 REVERSE LENGTH=324
	136	Prupe.6G045000	Pp06	3251847	3258120	AT1G06950.1 | Symbols: ATTIC110, TIC110 | translocon at the inner envelope membrane of chloroplasts 110 | chr1:2130303-2135563 REVERSE LENGTH=1016
	137	Prupe.6G045100	Pp06	3261262	3264941	AT2G30320.1 | Symbols: | Pseudouridine synthase family protein | chr2:12925728-12927896 REVERSE LENGTH=510
	139	Prupe.6G045300	Pp06	3287984	3291188	AT2G30280.1 | Symbols: RDM4, DMS4 | RNA-directed DNA methylation 4 | chr2:12909804-12911860 REVERSE LENGTH=346
	140	Prupe.6G045500	Pp06	3294612	3297379	AT1G25360.1 | Symbols: | Pentatricopeptide repeat (PPR) superfamily protein | chr1:8894428-8896800 FORWARD LENGTH=790
	141	Prupe.6G045800	Pp06	3315425	3317483	AT2G30350.2 | Symbols: | Excinuclease ABC, C subunit, N-terminal | chr2:12934237-12935742 REVERSE LENGTH=368
	142	Prupe.6G045900	Pp06	3319115	3335036	AT5G58410.1 | Symbols: | HEAT/U-box domain-containing protein | chr5:23609663-23617343 FORWARD LENGTH=1873
	145	Prupe.6G046100	Pp06	3334384	3337899	AT1G16870.1 | Symbols: | mitochondrial 28S ribosomal protein S29-related | chr1:5770964-5773157 REVERSE LENGTH=480
	146	Prupe.6G046200	Pp06	3339316	3340821	AT5G01740.1 | Symbols: | Nuclear transport factor 2 (NTF2) family protein | chr5:280793-281281 FORWARD LENGTH=162
	147	Prupe.6G046300	Pp06	3342923	3343420	AT5G01740.1 | Symbols: | Nuclear transport factor 2 (NTF2) family protein | chr5:280793-281281 FORWARD LENGTH=162
	148	Prupe.6G046400	Pp06	3344841	3346639	AT3G51680.1 | Symbols: | NAD(P)-binding Rossmann-fold superfamily protein | chr3:19173622-19174667 REVERSE LENGTH=303
	149	Prupe.6G046500	Pp06	3348452	3350051	AT4G39950.1 | Symbols: CYP79B2 | cytochrome P450, family 79, subfamily B, polypeptide 2 | chr4:18525311-18527284 FORWARD LENGTH=541
	150	Prupe.6G046600	Pp06	3350305	3355173	AT5G01720.1 | Symbols: | RNI-like superfamily protein | chr5:267118-270391 REVERSE LENGTH=665
	151	Prupe.6G046700	Pp06	3356244	3359500	AT1G06960.1 | Symbols: | RNA-binding (RRM/RBD/RNP motifs) family protein | chr1:2135930-2137533 FORWARD LENGTH=229
	152	Prupe.6G046800	Pp06	3361663	3363992	AT2G22330.1 | Symbols: CYP79B3 | cytochrome P450, family 79, subfamily B, polypeptide 3 | chr2:9488601-9490983 FORWARD LENGTH=543
	153	Prupe.6G046900	Pp06	3376693	3379837	AT2G38470.1 | Symbols: WRKY33, ATWRKY33 | WRKY DNA-binding protein 33 | chr2:16108476-16110539 FORWARD LENGTH=519
	154	Prupe.6G047000	Pp06	3381613	3383331	AT3G17000.1 | Symbols: UBC32 | ubiquitin-conjugating enzyme 32 | chr3:5797296-5799467 FORWARD LENGTH=309
	155	Prupe.6G047200	Pp06	3391048	3392950	AT5G01710.1 | Symbols: | methyltransferases | chr5:263709-265250 REVERSE LENGTH=513
	156	Prupe.6G047300	Pp06	3393477	3397252	AT1G06970.1 | Symbols: CHX14, ATCHX14 | cation/hydrogen exchanger 14 | chr1:2138109-2140818 FORWARD LENGTH=829
	157	Prupe.6G047400	Pp06	3398363	3401066	AT3G44900.1 | Symbols: ATCHX4, CHX4 | cation/H+ exchanger 4 | chr3:16388724-16391360 FORWARD LENGTH=817
	158	Prupe.6G047500	Pp06	3409172	3412075	AT5G22900.1 | Symbols: ATCHX3, CHX3 | cation/H+ exchanger 3 | chr5:7657224-7659868 FORWARD LENGTH=822
	159	Prupe.6G047600	Pp06	3419336	3422433	AT3G44900.1 | Symbols: ATCHX4, CHX4 | cation/H+ exchanger 4 | chr3:16388724-16391360 FORWARD LENGTH=817
	160	Prupe.6G047700	Pp06	3425211	3428792	AT2G13620.1 | Symbols: ATCHX15, CHX15 | cation/hydrogen exchanger 15 | chr2:5678006-5680621 FORWARD LENGTH=821
	162	Prupe.6G047900	Pp06	3439841	3441768	AT2G30310.1 | Symbols: | GDSL-like Lipase/Acylhydrolase family protein | chr2:12923055-12924371 FORWARD LENGTH=359
	163	Prupe.6G048000	Pp06	3442488	3445183	AT5G58430.1 | Symbols: ATEXO70B1, EXO70B1 | exocyst subunit exo70 family protein B1 | chr5:23621460-23623334 REVERSE LENGTH=624
	164	Prupe.6G048100	Pp06	3447758	3448414	AT5G01640.1 | Symbols: PRA1.B5 | prenylated RAB acceptor 1.B5 | chr5:241442-242113 REVERSE LENGTH=223
	165	Prupe.6G048200	Pp06	3449637	3454756	AT5G07120.1 | Symbols: SNX2b | sorting nexin 2B | chr5:2207065-2209355 REVERSE LENGTH=572
	167	Prupe.6G048400	Pp06	3455800	3470752	AT5G58450.1 | Symbols: | Tetratricopeptide repeat (TPR)-like superfamily protein | chr5:23626826-23632071 FORWARD LENGTH=1065
	168	Prupe.6G048500	Pp06	3471270	3472971	AT5G37055.1 | Symbols: ATSWC6, SEF | HIT-type Zinc finger family protein | chr5:14641634-14642387 REVERSE LENGTH=171
	169	Prupe.6G048600	Pp06	3473519	3477013	AT5G58460.1 | Symbols: ATCHX25, CHX25 | cation/H+ exchanger 25 | chr5:23632361-23635037 REVERSE LENGTH=857
	170	Prupe.6G048800	Pp06	3488483	3492054	AT1G07010.1 | Symbols: | Calcineurin-like metallo-phosphoesterase superfamily protein | chr1:2152949-2154968 FORWARD LENGTH=389
	171	Prupe.6G048900	Pp06	3492483	3495411	AT2G30200.1 | Symbols: | catalytics;transferases;[acyl-carrier-protein] S-malonyltransferases;binding | chr2:12883162-12885482 REVERSE LENGTH=393
	173	Prupe.6G049100	Pp06	3496521	3499390	AT2G30170.1 | Symbols: | Protein phosphatase 2C family protein | chr2:12879802-12881474 REVERSE LENGTH=298
	174	Prupe.6G049200	Pp06	3499553	3501939	AT2G30160.1 | Symbols: | Mitochondrial substrate carrier family protein | chr2:12878016-12879377 FORWARD LENGTH=331
	175	Prupe.6G049300	Pp06	3503192	3505121	AT2G30150.1 | Symbols: | UDP-Glycosyltransferase superfamily protein | chr2:12874706-12876122 FORWARD LENGTH=440
	176	Prupe.6G049400	Pp06	3506850	3509027	AT2G30150.1 | Symbols: | UDP-Glycosyltransferase superfamily protein | chr2:12874706-12876122 FORWARD LENGTH=440
	177	Prupe.6G049500	Pp06	3523008	3523968	AT2G30150.1 | Symbols: | UDP-Glycosyltransferase superfamily protein | chr2:12874706-12876122 FORWARD LENGTH=440
	178	Prupe.6G049600	Pp06	3525821	3527789	AT2G30150.1 | Symbols: | UDP-Glycosyltransferase superfamily protein | chr2:12874706-12876122 FORWARD LENGTH=440
	179	Prupe.6G049700	Pp06	3532385	3534283	AT2G30150.1 | Symbols: | UDP-Glycosyltransferase superfamily protein | chr2:12874706-12876122 FORWARD LENGTH=440
	180	Prupe.6G049800	Pp06	3534659	3535639	AT4G25700.1 | Symbols: BETA-OHASE 1, B1, chy1, BCH1 | beta-hydroxylase 1 | chr4:13094142-13095866 REVERSE LENGTH=310
	181	Prupe.6G049900	Pp06	3535925	3536401	AT2G30140.2 | Symbols: | UDP-Glycosyltransferase superfamily protein | chr2:12872200-12873691 FORWARD LENGTH=454
	182	Prupe.6G050000	Pp06	3536939	3539309	AT2G30150.1 | Symbols: | UDP-Glycosyltransferase superfamily protein | chr2:12874706-12876122 FORWARD LENGTH=440
	183	Prupe.6G050100	Pp06	3539730	3542159	AT2G30150.1 | Symbols: | UDP-Glycosyltransferase superfamily protein | chr2:12874706-12876122 FORWARD LENGTH=440
	184	Prupe.6G050200	Pp06	3542433	3544827	AT2G30140.2 | Symbols: | UDP-Glycosyltransferase superfamily protein | chr2:12872200-12873691 FORWARD LENGTH=454
	185	Prupe.6G050300	Pp06	3546088	3548123	AT1G07050.1 | Symbols: | CCT motif family protein | chr1:2164327-2165133 REVERSE LENGTH=195
	186	Prupe.6G050400	Pp06	3550586	3551713	AT2G30130.1 | Symbols: ASL5, LBD12, PCK1 | Lateral organ boundaries (LOB) domain family protein | chr2:12868740-12869684 FORWARD LENGTH=193
	189	Prupe.6G050700	Pp06	3560963	3565103	AT5G58470.2 | Symbols: TAF15b | TBP-associated factor 15B | chr5:23638566-23640854 REVERSE LENGTH=422
	190	Prupe.6G050800	Pp06	3565720	3569165	AT5G58480.1 | Symbols: | O-Glycosyl hydrolases family 17 protein | chr5:23641227-23642826 REVERSE LENGTH=476
	191	Prupe.6G050900	Pp06	3570279	3572650	AT2G40300.1 | Symbols: ATFER4, FER4 | ferritin 4 | chr2:16831501-16833214 REVERSE LENGTH=259
	192	Prupe.6G051000	Pp06	3577672	3579910	AT5G58420.1 | Symbols: | Ribosomal protein S4 (RPS4A) family protein | chr5:23619599-23620896 FORWARD LENGTH=262
	193	Prupe.6G051100	Pp06	3581280	3584514	AT3G10110.1 | Symbols: MEE67 | Mitochondrial import inner membrane translocase subunit Tim17/Tim22/Tim23 family protein | chr3:3116225-3117378 FORWARD LENGTH=173
	194	Prupe.6G051200	Pp06	3585091	3587947	AT5G58490.1 | Symbols: | NAD(P)-binding Rossmann-fold superfamily protein | chr5:23643068-23644455 FORWARD LENGTH=324
	195	Prupe.6G051300	Pp06	3589106	3593017	AT5G58490.1 | Symbols: | NAD(P)-binding Rossmann-fold superfamily protein | chr5:23643068-23644455 FORWARD LENGTH=324
	196	Prupe.6G051400	Pp06	3593506	3595968	AT5G58490.1 | Symbols: | NAD(P)-binding Rossmann-fold superfamily protein | chr5:23643068-23644455 FORWARD LENGTH=324
	197	Prupe.6G051500	Pp06	3596939	3600104	AT1G07080.1 | Symbols: | Thioredoxin superfamily protein | chr1:2170069-2171861 FORWARD LENGTH=265
	198	Prupe.6G051800	Pp06	3635532	3639618	AT5G58520.1 | Symbols: | Protein kinase superfamily protein | chr5:23655312-23657943 FORWARD LENGTH=604
	199	Prupe.6G051900	Pp06	3643361	3649148	AT2G30110.1 | Symbols: ATUBA1, MOS5, UBA1 | ubiquitin-activating enzyme 1 | chr2:12852632-12857369 REVERSE LENGTH=1080
	205	Prupe.6G052300	Pp06	3681379	3684309	AT5G58530.1 | Symbols: | Glutaredoxin family protein | chr5:23660428-23661249 FORWARD LENGTH=273
	206	Prupe.6G052400	Pp06	3688313	3693065	AT2G40270.2 | Symbols: | Protein kinase family protein | chr2:16822136-16824327 REVERSE LENGTH=482
	207	Prupe.6G052500	Pp06	3693311	3697958	AT3G51770.2 | Symbols: ETO1 | tetratricopeptide repeat (TPR)-containing protein | chr3:19200328-19203998 REVERSE LENGTH=959
	208	Prupe.6G052600	Pp06	3700041	3702908	AT2G30100.1 | Symbols: | pentatricopeptide (PPR) repeat-containing protein | chr2:12847828-12849520 FORWARD LENGTH=503
	209	Prupe.6G052700	Pp06	3714493	3717782	AT5G58560.1 | Symbols: | Phosphatidate cytidylyltransferase family protein | chr5:23670513-23672570 FORWARD LENGTH=307
	213	Prupe.6G053200	Pp06	3733397	3737377	AT2G42160.1 | Symbols: BRIZ1 | zinc finger (ubiquitin-hydrolase) domain-containing protein | chr2:17574843-17577397 REVERSE LENGTH=488
	214	Prupe.6G053300	Pp06	3740204	3742755	AT5G14360.1 | Symbols: | Ubiquitin-like superfamily protein | chr5:4631038-4631641 FORWARD LENGTH=163
	215	Prupe.6G053400	Pp06	3751354	3752683	AT2G30090.1 | Symbols: | Acyl-CoA N-acyltransferases (NAT) superfamily protein | chr2:12843583-12845597 REVERSE LENGTH=386
	216	Prupe.6G053500	Pp06	3759211	3761863	AT2G30080.1 | Symbols: ZIP6, ATZIP6 | ZIP metal ion transporter family | chr2:12838730-12840112 REVERSE LENGTH=341
	217	Prupe.6G053600	Pp06	3763412	3763894	AT3G11110.1 | Symbols: | RING/U-box superfamily protein | chr3:3479979-3480455 FORWARD LENGTH=158
	218	Prupe.6G053700	Pp06	3766499	3767365	AT3G16720.1 | Symbols: ATL2, TL2 | TOXICOS EN LEVADURA 2 | chr3:5692880-5693794 FORWARD LENGTH=304
	219	Prupe.6G053800	Pp06	3770137	3778321	AT1G07110.1 | Symbols: F2KP, ATF2KP, FKFBP | fructose-2,6-bisphosphatase | chr1:2178363-2183980 REVERSE LENGTH=744
	221	Prupe.6G054000	Pp06	3786348	3790164	AT5G01320.1 | Symbols: | Thiamine pyrophosphate dependent pyruvate decarboxylase family protein | chr5:129484-131625 REVERSE LENGTH=603
	222	Prupe.6G054100	Pp06	3791229	3796294	AT2G30070.1 | Symbols: ATKT1, ATKT1P, ATKUP1, KUP1, KT1 | potassium transporter 1 | chr2:12835097-12838466 FORWARD LENGTH=712
	223	Prupe.6G054200	Pp06	3798310	3801820	AT5G58590.1 | Symbols: RANBP1 | RAN binding protein 1 | chr5:23680319-23681714 REVERSE LENGTH=219
	224	Prupe.6G054300	Pp06	3802973	3810838	AT3G11130.1 | Symbols: | Clathrin, heavy chain | chr3:3482575-3491667 REVERSE LENGTH=1705
	225	Prupe.6G054400	Pp06	3816224	3817621	AT1G07150.1 | Symbols: MAPKKK13 | mitogen-activated protein kinase kinase kinase 13 | chr1:2194279-2195778 REVERSE LENGTH=499
	226	Prupe.6G054500	Pp06	3822221	3824721	AT1G07160.1 | Symbols: | Protein phosphatase 2C family protein | chr1:2198155-2199678 REVERSE LENGTH=380
	228	Prupe.6G054700	Pp06	3844170	3844951	AT4G17260.1 | Symbols: | Lactate/malate dehydrogenase family protein | chr4:9674057-9675309 FORWARD LENGTH=353
	229	Prupe.6G054800	Pp06	3851581	3855948	AT3G47340.1 | Symbols: ASN1, DIN6, AT-ASN1 | glutamine-dependent asparagine synthase 1 | chr3:17438136-17441043 REVERSE LENGTH=584
	231	Prupe.6G055000	Pp06	3862660	3871134	AT4G18810.1 | Symbols: | NAD(P)-binding Rossmann-fold superfamily protein | chr4:10322622-10325735 REVERSE LENGTH=596
	232	Prupe.6G055100	Pp06	3898624	3905531	AT5G58610.1 | Symbols: | PHD finger transcription factor, putative | chr5:23686771-23691053 REVERSE LENGTH=1065
	233	Prupe.6G055300	Pp06	3909544	3911429	AT5G58660.1 | Symbols: | 2-oxoglutarate (2OG) and Fe(II)-dependent oxygenase superfamily protein | chr5:23701509-23703802 FORWARD LENGTH=352
	234	Prupe.6G055400	Pp06	3912716	3914498	AT2G30000.1 | Symbols: | PHF5-like protein | chr2:12804042-12804374 REVERSE LENGTH=110
	235	Prupe.6G055600	Pp06	3917924	3921952	AT2G29990.1 | Symbols: NDA2 | alternative NAD(P)H dehydrogenase 2 | chr2:12793562-12795913 REVERSE LENGTH=508
	236	Prupe.6G055700	Pp06	3922054	3923878	AT3G47300.1 | Symbols: SELT | SELT-like protein precursor | chr3:17428685-17429555 REVERSE LENGTH=209
	237	Prupe.6G055800	Pp06	3926562	3931719	AT1G76390.2 | Symbols: | ARM repeat superfamily protein | chr1:28655914-28658531 FORWARD LENGTH=811
	238	Prupe.6G055900	Pp06	3935915	3939020	AT5G05580.1 | Symbols: FAD8 | fatty acid desaturase 8 | chr5:1664331-1666345 FORWARD LENGTH=435
	239	Prupe.6G056100	Pp06	3947958	3951358	AT5G05580.1 | Symbols: FAD8 | fatty acid desaturase 8 | chr5:1664331-1666345 FORWARD LENGTH=435
	241	Prupe.6G056300	Pp06	3955835	3959283	AT5G58620.1 | Symbols: | zinc finger (CCCH-type) family protein | chr5:23693959-23695782 FORWARD LENGTH=607
	242	Prupe.6G056400	Pp06	3963757	3968466	AT2G29970.1 | Symbols: | Double Clp-N motif-containing P-loop nucleoside triphosphate hydrolases superfamily protein | chr2:12776601-12779784 FORWARD LENGTH=1002
	243	Prupe.6G056500	Pp06	3974776	3977695	AT1G07210.1 | Symbols: | Ribosomal protein S18 | chr1:2215320-2216668 FORWARD LENGTH=261
	244	Prupe.6G056600	Pp06	3978499	3981252	AT3G55950.1 | Symbols: CCR3, ATCRR3 | CRINKLY4 related 3 | chr3:20753903-20756347 REVERSE LENGTH=814
	245	Prupe.6G056700	Pp06	3982940	3986326	AT3G08510.2 | Symbols: ATPLC2, PLC2 | phospholipase C 2 | chr3:2582626-2585556 REVERSE LENGTH=581
	246	Prupe.6G056800	Pp06	3986754	3990412	AT5G58700.1 | Symbols: ATPLC4, PLC4 | phosphatidylinositol-speciwc phospholipase C4 | chr5:23713144-23716057 REVERSE LENGTH=597
	247	Prupe.6G056900	Pp06	3990985	3994808	AT5G58700.1 | Symbols: ATPLC4, PLC4 | phosphatidylinositol-speciwc phospholipase C4 | chr5:23713144-23716057 REVERSE LENGTH=597
	249	Prupe.6G057100	Pp06	4003972	4007679	AT2G38185.2 | Symbols: | RING/U-box superfamily protein | chr2:16000155-16002699 FORWARD LENGTH=441
	250	Prupe.6G057200	Pp06	4009919	4011933	AT2G29960.1 | Symbols: CYP5, ATCYP5, CYP19-4 | cyclophilin 5 | chr2:12769183-12770528 REVERSE LENGTH=201
	251	Prupe.6G057300	Pp06	4012836	4014128	AT3G61910.1 | Symbols: NST2, ANAC066, NAC066 | NAC domain protein 66 | chr3:22929193-22930407 REVERSE LENGTH=334
	252	Prupe.6G057400	Pp06	4014841	4020462	AT5G58720.1 | Symbols: | smr (Small MutS Related) domain-containing protein | chr5:23719976-23722974 REVERSE LENGTH=519
	253	Prupe.6G057500	Pp06	4024348	4027195	AT5G58730.1 | Symbols: | pfkB-like carbohydrate kinase family protein | chr5:23723627-23725324 REVERSE LENGTH=353
	254	Prupe.6G057600	Pp06	4027226	4030366	AT5G58740.1 | Symbols: | HSP20-like chaperones superfamily protein | chr5:23725936-23727528 REVERSE LENGTH=158
	255	Prupe.6G057700	Pp06	4033455	4036941	AT3G51860.1 | Symbols: CAX3, ATHCX1, CAX1-LIKE, ATCAX3 | cation exchanger 3 | chr3:19239458-19242519 FORWARD LENGTH=459
	256	Prupe.6G057800	Pp06	4038700	4040262	AT5G58750.1 | Symbols: | NAD(P)-binding Rossmann-fold superfamily protein | chr5:23728886-23730046 FORWARD LENGTH=386
	257	Prupe.6G057900	Pp06	4041767	4052777	AT2G29940.1 | Symbols: PDR3, ATPDR3 | pleiotropic drug resistance 3 | chr2:12760139-12766455 FORWARD LENGTH=1426
	258	Prupe.6G058000	Pp06	4054566	4057753	AT5G58760.1 | Symbols: DDB2 | damaged DNA binding 2 | chr5:23730741-23733606 REVERSE LENGTH=557
	259	Prupe.6G058100	Pp06	4061805	4066158	AT5G58770.1 | Symbols: | Undecaprenyl pyrophosphate synthetase family protein | chr5:23734396-23735495 FORWARD LENGTH=310
	260	Prupe.6G058200	Pp06	4064353	4069723	AT3G47160.1 | Symbols: | RING/U-box superfamily protein | chr3:17360238-17361879 REVERSE LENGTH=245
	261	Prupe.6G058300	Pp06	4069849	4071325	AT1G64780.1 | Symbols: ATAMT1;2, AMT1;2 | ammonium transporter 1;2 | chr1:24061021-24062565 REVERSE LENGTH=514
	262	Prupe.6G058400	Pp06	4071869	4075435	AT1G07230.1 | Symbols: NPC1 | non-specific phospholipase C1 | chr1:2220509-2222778 REVERSE LENGTH=533
	263	Prupe.6G058500	Pp06	4075987	4083726	AT2G29890.1 | Symbols: VLN1, ATVLN1 | villin-like 1 | chr2:12744597-12749474 FORWARD LENGTH=909
	264	Prupe.6G058600	Pp06	4089407	4091846	AT3G47120.1 | Symbols: | RNA recognition motif (RRM)-containing protein | chr3:17351334-17352769 REVERSE LENGTH=352
	265	Prupe.6G058700	Pp06	4092485	4094188	AT5G01260.1 | Symbols: | Carbohydrate-binding-like fold | chr5:105367-106488 FORWARD LENGTH=306
	266	Prupe.6G058800	Pp06	4094475	4097079	AT2G29760.1 | Symbols: OTP81 | Tetratricopeptide repeat (TPR)-like superfamily protein | chr2:12712884-12715100 FORWARD LENGTH=738
	267	Prupe.6G058900	Pp06	4097885	4100707	AT2G29730.1 | Symbols: UGT71D1 | UDP-glucosyl transferase 71D1 | chr2:12703652-12705055 FORWARD LENGTH=467
	268	Prupe.6G059000	Pp06	4102832	4104280	AT2G29730.1 | Symbols: UGT71D1 | UDP-glucosyl transferase 71D1 | chr2:12703652-12705055 FORWARD LENGTH=467
	269	Prupe.6G059100	Pp06	4107297	4107788	AT2G29700.1 | Symbols: ATPH1, PH1 | pleckstrin homologue 1 | chr2:12697571-12698008 FORWARD LENGTH=145
	270	Prupe.6G059200	Pp06	4108449	4109856	AT1G47570.1 | Symbols: | RING/U-box superfamily protein | chr1:17478919-17483229 FORWARD LENGTH=466
	271	Prupe.6G059300	Pp06	4113426	4114699	AT5G58800.2 | Symbols: | Quinone reductase family protein | chr5:23746032-23746895 REVERSE LENGTH=207
	272	Prupe.6G059400	Pp06	4114700	4120291	AT2G29690.1 | Symbols: ASA2, ATHANSYNAB | anthranilate synthase 2 | chr2:12693899-12696791 FORWARD LENGTH=621
	273	Prupe.6G059500	Pp06	4126232	4130823	AT1G07270.1 | Symbols: | Cell division control, Cdc6 | chr1:2229757-2232897 REVERSE LENGTH=505
	274	Prupe.6G059600	Pp06	4144862	4148019	AT2G29670.1 | Symbols: | Tetratricopeptide repeat (TPR)-like superfamily protein | chr2:12682309-12684745 REVERSE LENGTH=536
	275	Prupe.6G059700	Pp06	4150943	4153073	AT5G58850.1 | Symbols: ATMYB119, MYB119 | myb domain protein 119 | chr5:23763945-23765441 FORWARD LENGTH=430
	276	Prupe.6G059800	Pp06	4154356	4158112	AT1G07290.1 | Symbols: GONST2 | golgi nucleotide sugar transporter 2 | chr1:2242284-2244428 REVERSE LENGTH=375
	277	Prupe.6G059900	Pp06	4162527	4164501	AT1G11390.1 | Symbols: | Protein kinase superfamily protein | chr1:3834762-3837305 REVERSE LENGTH=624
	278	Prupe.6G060000	Pp06	4167049	4169256	AT2G29660.1 | Symbols: | zinc finger (C2H2 type) family protein | chr2:12679346-12680467 FORWARD LENGTH=373
	279	Prupe.6G060100	Pp06	4177183	4180986	AT2G29650.1 | Symbols: ANTR1, PHT4;1 | phosphate transporter 4;1 | chr2:12673685-12676003 REVERSE LENGTH=512
	280	Prupe.6G060200	Pp06	4181310	4183622	AT5G58860.1 | Symbols: CYP86A1, CYP86 | cytochrome P450, family 86, subfamily A, polypeptide 1 | chr5:23765999-23767997 REVERSE LENGTH=513
	281	Prupe.6G060300	Pp06	4185526	4186229	AT3G47070.1 | Symbols: | LOCATED IN: thylakoid, chloroplast thylakoid membrane, chloroplast, chloroplast envelope
	282	Prupe.6G060400	Pp06	4186423	4188405	AT1G07300.1 | Symbols: | josephin protein-related | chr1:2245914-2246300 REVERSE LENGTH=128
	283	Prupe.6G060500	Pp06	4189208	4190083	AT2G29640.1 | Symbols: JOSL | JOSEPHIN-like protein | chr2:12671206-12673300 FORWARD LENGTH=360
	284	Prupe.6G060600	Pp06	4195488	4197976	AT1G07320.2 | Symbols: RPL4 | ribosomal protein L4 | chr1:2249190-2250189 FORWARD LENGTH=280
	285	Prupe.6G060700	Pp06	4197062	4202295	AT2G29630.3 | Symbols: THIC | thiaminC | chr2:12667395-12669569 FORWARD LENGTH=644
	286	Prupe.6G060800	Pp06	4203454	4210109	AT5G58870.1 | Symbols: ftsh9 | FTSH protease 9 | chr5:23770080-23773719 REVERSE LENGTH=806
	288	Prupe.6G061000	Pp06	4217440	4222453	AT3G47000.1 | Symbols: | Glycosyl hydrolase family protein | chr3:17313811-17316539 REVERSE LENGTH=608
	289	Prupe.6G061100	Pp06	4225420	4227850	AT2G38090.1 | Symbols: | Duplicated homeodomain-like superfamily protein | chr2:15945278-15946775 FORWARD LENGTH=298
qP-FA6.42	513	Prupe.6G061300	Pp06	4257733	4261724	AT2G38080.1 | Symbols: IRX12, LAC4, ATLMCO4, LMCO4 | Laccase/Diphenol oxidase family protein | chr2:15934540-15937352 FORWARD LENGTH=558
	514	Prupe.6G061400	Pp06	4263641	4265051	AT4G13450.1 | Symbols: | Adenine nucleotide alpha hydrolases-like superfamily protein | chr4:7815146-7815904 REVERSE LENGTH=219
	515	Prupe.6G061500	Pp06	4267338	4270035	AT5G01180.1 | Symbols: PTR5, ATPTR5 | peptide transporter 5 | chr5:61257-63240 REVERSE LENGTH=570
	520	Prupe.6G061800	Pp06	4275373	4277277	AT2G29590.1 | Symbols: | Thioesterase superfamily protein | chr2:12654602-12655432 REVERSE LENGTH=158
	521	Prupe.6G061900	Pp06	4277505	4278993	AT2G29590.1 | Symbols: | Thioesterase superfamily protein | chr2:12654602-12655432 REVERSE LENGTH=158
	522	Prupe.6G062000	Pp06	4281885	4287815	AT2G29590.1 | Symbols: | Thioesterase superfamily protein | chr2:12654602-12655432 REVERSE LENGTH=158
	523	Prupe.6G062100	Pp06	4304835	4306095	AT2G29590.1 | Symbols: | Thioesterase superfamily protein | chr2:12654602-12655432 REVERSE LENGTH=158
	524	Prupe.6G062200	Pp06	4310406	4311889	AT2G29590.1 | Symbols: | Thioesterase superfamily protein | chr2:12654602-12655432 REVERSE LENGTH=158
	525	Prupe.6G062300	Pp06	4312038	4314576	AT2G29590.1 | Symbols: | Thioesterase superfamily protein | chr2:12654602-12655432 REVERSE LENGTH=158
	526	Prupe.6G062400	Pp06	4315755	4319953	AT3G46980.3 | Symbols: PHT4;3 | phosphate transporter 4;3 | chr3:17307294-17309899 REVERSE LENGTH=534
	527	Prupe.6G062500	Pp06	4320126	4323704	AT4G00330.1 | Symbols: CRCK2 | calmodulin-binding receptor-like cytoplasmic kinase 2 | chr4:142787-144427 REVERSE LENGTH=411
	528	Prupe.6G062600	Pp06	4324073	4330742	AT3G46970.1 | Symbols: ATPHS2, PHS2 | alpha-glucan phosphorylase 2 | chr3:17301625-17306111 REVERSE LENGTH=841
	529	Prupe.6G062800	Pp06	4335329	4338057	AT1G07350.1 | Symbols: | RNA-binding (RRM/RBD/RNP motifs) family protein | chr1:2257732-2260101 REVERSE LENGTH=382
	530	Prupe.6G062900	Pp06	4338795	4351700	AT3G46960.1 | Symbols: | RNA helicase, ATP-dependent, SK12/DOB1 protein | chr3:17291004-17298067 REVERSE LENGTH=1347
	531	Prupe.6G063000	Pp06	4350975	4352933	AT4G37300.1 | Symbols: MEE59 | maternal effect embryo arrest 59 | chr4:17554805-17555498 FORWARD LENGTH=173
	534	Prupe.6G063300	Pp06	4365490	4367817	AT2G29570.1 | Symbols: PCNA2, ATPCNA2 | proliferating cell nuclear antigen 2 | chr2:12650139-12651598 REVERSE LENGTH=264
	535	Prupe.6G063400	Pp06	4368226	4370250	AT3G11320.1 | Symbols: | Nucleotide-sugar transporter family protein | chr3:3547017-3548539 REVERSE LENGTH=308
	536	Prupe.6G063500	Pp06	4370782	4376463	AT2G29560.1 | Symbols: ENOC | cytosolic enolase | chr2:12646635-12649694 FORWARD LENGTH=475
	537	Prupe.6G063600	Pp06	4377387	4383045	AT1G07380.1 | Symbols: | Neutral/alkaline non-lysosomal ceramidase | chr1:2264829-2268306 REVERSE LENGTH=779
	538	Prupe.6G064200	Pp06	4439255	4440019	AT5G26360.1 | Symbols: | TCP-1/cpn60 chaperonin family protein | chr5:9255561-9258891 REVERSE LENGTH=555
	546	Prupe.6G064500	Pp06	4456269	4456541	AT3G15460.1 | Symbols: | Ribosomal RNA processing Brix domain protein | chr3:5214279-5216188 REVERSE LENGTH=315
	547	Prupe.6G064700	Pp06	4478680	4485047	AT4G17500.1 | Symbols: ATERF-1, ERF-1 | ethylene responsive element binding factor 1 | chr4:9759405-9760211 FORWARD LENGTH=268
	548	Prupe.6G064900	Pp06	4496901	4499437	AT5G23860.2 | Symbols: TUB8 | tubulin beta 8 | chr5:8042962-8044528 FORWARD LENGTH=449
	552	Prupe.6G065100	Pp06	4505356	4508586	AT5G05830.1 | Symbols: | RING/FYVE/PHD zinc finger superfamily protein | chr5:1755910-1756825 FORWARD LENGTH=204
	553	Prupe.6G065200	Pp06	4509452	4511685	AT2G29530.2 | Symbols: TIM10 | Tim10/DDP family zinc finger protein | chr2:12641026-12642243 REVERSE LENGTH=83
	554	Prupe.6G065300	Pp06	4512894	4516034	AT5G59010.1 | Symbols: | Protein kinase protein with tetratricopeptide repeat domain | chr5:23820578-23823099 REVERSE LENGTH=489
	555	Prupe.6G065400	Pp06	4524102	4527299	AT5G59010.1 | Symbols: | Protein kinase protein with tetratricopeptide repeat domain | chr5:23820578-23823099 REVERSE LENGTH=489
	556	Prupe.6G065500	Pp06	4534253	4535332	AT5G59010.1 | Symbols: | Protein kinase protein with tetratricopeptide repeat domain | chr5:23820578-23823099 REVERSE LENGTH=489
	557	Prupe.6G065600	Pp06	4542611	4546432	AT5G59010.1 | Symbols: | Protein kinase protein with tetratricopeptide repeat domain | chr5:23820578-23823099 REVERSE LENGTH=489
	558	Prupe.6G065700	Pp06	4548739	4553210	AT2G29525.3 | Symbols: AtIPCS3 | Arabidopsis Inositol phosphorylceramide synthase 3 | chr2:12638533-12640661 FORWARD LENGTH=289
	560	Prupe.6G065900	Pp06	4563645	4564616	AT2G29500.1 | Symbols: | HSP20-like chaperones superfamily protein | chr2:12633279-12633740 REVERSE LENGTH=153
	561	Prupe.6G066100	Pp06	4567247	4568236	AT2G29500.1 | Symbols: | HSP20-like chaperones superfamily protein | chr2:12633279-12633740 REVERSE LENGTH=153
	562	Prupe.6G066200	Pp06	4571555	4572031	AT1G53540.1 | Symbols: | HSP20-like chaperones superfamily protein | chr1:19980510-19980983 FORWARD LENGTH=157
	563	Prupe.6G066300	Pp06	4575267	4576386	AT2G29500.1 | Symbols: | HSP20-like chaperones superfamily protein | chr2:12633279-12633740 REVERSE LENGTH=153
	564	Prupe.6G066400	Pp06	4583378	4583874	AT2G29500.1 | Symbols: | HSP20-like chaperones superfamily protein | chr2:12633279-12633740 REVERSE LENGTH=153
	565	Prupe.6G066500	Pp06	4586158	4587008	AT2G29500.1 | Symbols: | HSP20-like chaperones superfamily protein | chr2:12633279-12633740 REVERSE LENGTH=153
	566	Prupe.6G066600	Pp06	4588026	4588390	AT2G29500.1 | Symbols: | HSP20-like chaperones superfamily protein | chr2:12633279-12633740 REVERSE LENGTH=153
	567	Prupe.6G066700	Pp06	4597253	4600656	AT2G34730.2 | Symbols: | myosin heavy chain-related | chr2:14654611-14657443 FORWARD LENGTH=825
	568	Prupe.6G066800	Pp06	4613699	4616869	AT1G07745.1 | Symbols: ATRAD51D, RAD51D, SSN1 | homolog of RAD51 D | chr1:2400797-2402842 REVERSE LENGTH=322
	569	Prupe.6G066900	Pp06	4621797	4622473	AT5G59030.1 | Symbols: COPT1 | copper transporter 1 | chr5:23833945-23834457 REVERSE LENGTH=170
	571	Prupe.6G067100	Pp06	4638911	4640109	AT3G53990.1 | Symbols: | Adenine nucleotide alpha hydrolases-like superfamily protein | chr3:19989658-19991019 REVERSE LENGTH=160
	572	Prupe.6G067200	Pp06	4641397	4641963	AT5G05950.1 | Symbols: MEE60 | maternal effect embryo arrest 60 | chr5:1788814-1789341 FORWARD LENGTH=175
	573	Prupe.6G067300	Pp06	4642324	4643781	AT5G59070.1 | Symbols: | UDP-Glycosyltransferase superfamily protein | chr5:23845237-23847329 FORWARD LENGTH=505
	574	Prupe.6G067400	Pp06	4643369	4647242	AT5G02020.1 | Symbols: SIS | Encodes a protein involved in salt tolerance, names SIS (Salt Induced Serine rich). | chr5:386557-387921 REVERSE LENGTH=149
	575	Prupe.6G067500	Pp06	4649718	4652251	AT3G46870.1 | Symbols: | Pentatricopeptide repeat (PPR) superfamily protein | chr3:17263011-17264022 FORWARD LENGTH=257
	576	Prupe.6G067600	Pp06	4652706	4657147	AT5G59100.1 | Symbols: | Subtilisin-like serine endopeptidase family protein | chr5:23858951-23862087 REVERSE LENGTH=741
	577	Prupe.6G067700	Pp06	4657222	4660801	AT3G46850.1 | Symbols: | Subtilase family protein | chr3:17256338-17259442 FORWARD LENGTH=736
	578	Prupe.6G067800	Pp06	4673631	4675627	AT5G58840.1 | Symbols: | Subtilase family protein | chr5:23759043-23761947 FORWARD LENGTH=713
	579	Prupe.6G067900	Pp06	4676768	4678559	AT5G59140.1 | Symbols: | BTB/POZ domain-containing protein | chr5:23874696-23875631 REVERSE LENGTH=96
	580	Prupe.6G068000	Pp06	4682762	4685168	AT1G07410.1 | Symbols: ATRABA2B, RAB-A2B, ATRAB-A2B, RABA2b | RAB GTPase homolog A2B | chr1:2276270-2277154 FORWARD LENGTH=214
	581	Prupe.6G068100	Pp06	4685435	4688756	AT2G29410.1 | Symbols: MTPB1, ATMTPB1 | metal tolerance protein B1 | chr2:12616810-12617937 FORWARD LENGTH=375
	582	Prupe.6G068200	Pp06	4691512	4696594	AT5G59210.1 | Symbols: | myosin heavy chain-related | chr5:23890802-23893619 REVERSE LENGTH=434
	583	Prupe.6G068500	Pp06	4701907	4704347	AT3G11400.1 | Symbols: EIF3G1, ATEIF3G1 | eukaryotic translation initiation factor 3G1 | chr3:3578536-3580366 FORWARD LENGTH=294
	586	Prupe.6G068700	Pp06	4706333	4711458	AT1G07420.1 | Symbols: ATSMO2, SMO2-1 | sterol 4-alpha-methyl-oxidase 2-1 | chr1:2277910-2280033 FORWARD LENGTH=266
	587	Prupe.6G068800	Pp06	4712425	4714743	AT2G29380.1 | Symbols: HAI3 | highly ABA-induced PP2C gene 3 | chr2:12608855-12610124 FORWARD LENGTH=362
	588	Prupe.6G068900	Pp06	4726108	4728604	AT2G29150.1 | Symbols: | NAD(P)-binding Rossmann-fold superfamily protein | chr2:12535715-12536964 REVERSE LENGTH=268
	589	Prupe.6G069000	Pp06	4739054	4740834	AT2G29360.1 | Symbols: | NAD(P)-binding Rossmann-fold superfamily protein | chr2:12603849-12605121 FORWARD LENGTH=271
	590	Prupe.6G069100	Pp06	4742622	4745046	AT1G07440.1 | Symbols: | NAD(P)-binding Rossmann-fold superfamily protein | chr1:2286436-2287665 REVERSE LENGTH=266
	591	Prupe.6G069200	Pp06	4747960	4749977	AT2G29150.1 | Symbols: | NAD(P)-binding Rossmann-fold superfamily protein | chr2:12535715-12536964 REVERSE LENGTH=268
	592	Prupe.6G069300	Pp06	4760795	4762499	AT1G51800.1 | Symbols: | Leucine-rich repeat protein kinase family protein | chr1:19214203-19217833 FORWARD LENGTH=894
	594	Prupe.6G069500	Pp06	4766255	4768218	AT1G07440.1 | Symbols: | NAD(P)-binding Rossmann-fold superfamily protein | chr1:2286436-2287665 REVERSE LENGTH=266
	596	Prupe.6G069700	Pp06	4778711	4781055	AT1G07440.1 | Symbols: | NAD(P)-binding Rossmann-fold superfamily protein | chr1:2286436-2287665 REVERSE LENGTH=266
	598	Prupe.6G069900	Pp06	4794966	4797602	AT1G07440.1 | Symbols: | NAD(P)-binding Rossmann-fold superfamily protein | chr1:2286436-2287665 REVERSE LENGTH=266
	599	Prupe.6G070000	Pp06	4802316	4804789	AT2G29150.1 | Symbols: | NAD(P)-binding Rossmann-fold superfamily protein | chr2:12535715-12536964 REVERSE LENGTH=268
	600	Prupe.6G070100	Pp06	4813540	4814151	AT3G09290.1 | Symbols: TAC1 | telomerase activator1 | chr3:2856141-2856659 FORWARD LENGTH=172
	601	Prupe.6G070200	Pp06	4818045	4820778	AT3G46780.1 | Symbols: PTAC16 | plastid transcriptionally active 16 | chr3:17228766-17231021 FORWARD LENGTH=510
	602	Prupe.6G070300	Pp06	4822487	4828073	AT2G29210.1 | Symbols: | splicing factor PWI domain-containing protein | chr2:12558156-12562168 FORWARD LENGTH=878
	603	Prupe.6G070500	Pp06	4831806	4835831	AT1G07480.2 | Symbols: | Transcription factor IIA, alpha/beta subunit | chr1:2296706-2299215 REVERSE LENGTH=375
	605	Prupe.6G070700	Pp06	4844200	4848466	AT5G59250.1 | Symbols: | Major facilitator superfamily protein | chr5:23903958-23906853 FORWARD LENGTH=558
	606	Prupe.6G070800	Pp06	4849243	4852025	AT2G39730.2 | Symbols: RCA | rubisco activase | chr2:16571046-16573345 REVERSE LENGTH=446
	608	Prupe.6G071000	Pp06	4855185	4857482	AT3G09040.1 | Symbols: | Pentatricopeptide repeat (PPR) superfamily protein | chr3:2761195-2764281 REVERSE LENGTH=1028
	609	Prupe.6G071100	Pp06	4861408	4865366	AT3G46740.1 | Symbols: TOC75-III, MAR1 | translocon at the outer envelope membrane of chloroplasts 75-III | chr3:17216104-17219296 REVERSE LENGTH=818
	610	Prupe.6G071200	Pp06	4866212	4869040	AT5G59610.1 | Symbols: | Chaperone DnaJ-domain superfamily protein | chr5:24013165-24014954 FORWARD LENGTH=268
	611	Prupe.6G071300	Pp06	4870998	4872638	AT5G59600.1 | Symbols: | Tetratricopeptide repeat (TPR)-like superfamily protein | chr5:24011315-24012919 REVERSE LENGTH=534
	612	Prupe.6G071400	Pp06	4874977	4876280	AT3G46640.2 | Symbols: PCL1 | Homeodomain-like superfamily protein | chr3:17183248-17184219 FORWARD LENGTH=323
	614	Prupe.6G071600	Pp06	4883567	4892090	AT2G29190.2 | Symbols: PUM2 | pumilio 2 | chr2:12544260-12548071 REVERSE LENGTH=972
	615	Prupe.6G071800	Pp06	4899160	4900822	AT5G59550.1 | Symbols: | zinc finger (C3HC4-type RING finger) family protein | chr5:23998422-23999645 REVERSE LENGTH=407
	616	Prupe.6G071900	Pp06	4904616	4908354	AT3G55530.1 | Symbols: SDIR1 | RING/U-box superfamily protein | chr3:20595300-20597188 REVERSE LENGTH=273
	617	Prupe.6G072000	Pp06	4908592	4910944	AT5G59520.1 | Symbols: ZIP2 | ZRT/IRT-like protein 2 | chr5:23991447-23992762 REVERSE LENGTH=353
	618	Prupe.6G072100	Pp06	4913380	4916113	AT2G29130.1 | Symbols: LAC2, ATLAC2 | laccase 2 | chr2:12525189-12527699 REVERSE LENGTH=573
	619	Prupe.6G072200	Pp06	4919706	4920493	AT5G59510.1 | Symbols: RTFL5, DVL18 | ROTUNDIFOLIA like 5 | chr5:23990089-23990523 FORWARD LENGTH=144
	621	Prupe.6G072400	Pp06	4939520	4944931	AT2G29090.2 | Symbols: CYP707A2 | cytochrome P450, family 707, subfamily A, polypeptide 2 | chr2:12495038-12499080 REVERSE LENGTH=482
	622	Prupe.6G072500	Pp06	4949562	4951202	AT5G59500.1 | Symbols: | protein C-terminal S-isoprenylcysteine carboxyl O-methyltransferases | chr5:23986024-23987214 FORWARD LENGTH=396
	623	Prupe.6G072600	Pp06	4953557	4959521	AT1G07510.1 | Symbols: ftsh10 | FTSH protease 10 | chr1:2305689-2309380 FORWARD LENGTH=813
	624	Prupe.6G072700	Pp06	4959874	4962813	AT5G59480.1 | Symbols: | Haloacid dehalogenase-like hydrolase (HAD) superfamily protein | chr5:23979619-23981156 REVERSE LENGTH=282
	625	Prupe.6G072800	Pp06	4964798	4967322	AT5G59480.1 | Symbols: | Haloacid dehalogenase-like hydrolase (HAD) superfamily protein | chr5:23979619-23981156 REVERSE LENGTH=282
	626	Prupe.6G072900	Pp06	4977474	4978432	AT4G09510.1 | Symbols: CINV2 | cytosolic invertase 2 | chr4:6021312-6023310 REVERSE LENGTH=558
	627	Prupe.6G073100	Pp06	4989805	4992807	AT2G29070.2 | Symbols: | Ubiquitin fusion degradation UFD1 family protein | chr2:12487797-12489335 FORWARD LENGTH=312
	628	Prupe.6G073200	Pp06	4996873	4997899	AT5G59460.1 | Symbols: | scarecrow-like transcription factor 11 (SCL11) | chr5:23976968-23978291 REVERSE LENGTH=172
	629	Prupe.6G073300	Pp06	4999593	5001653	AT2G29060.1 | Symbols: | GRAS family transcription factor | chr2:12481991-12484075 FORWARD LENGTH=694
	630	Prupe.6G073400	Pp06	5005442	5008392	AT1G07530.1 | Symbols: SCL14, ATGRAS2, GRAS2 | SCARECROW-like 14 | chr1:2313828-2316137 REVERSE LENGTH=769
	631	Prupe.6G073500	Pp06	5010337	5012421	AT2G29060.1 | Symbols: | GRAS family transcription factor | chr2:12481991-12484075 FORWARD LENGTH=694
	632	Prupe.6G073600	Pp06	5020790	5022844	AT2G29060.1 | Symbols: | GRAS family transcription factor | chr2:12481991-12484075 FORWARD LENGTH=694
	633	Prupe.6G073700	Pp06	5025889	5029019	AT1G07530.1 | Symbols: SCL14, ATGRAS2, GRAS2 | SCARECROW-like 14 | chr1:2313828-2316137 REVERSE LENGTH=769
	634	Prupe.6G073800	Pp06	5037609	5040687	AT1G07530.1 | Symbols: SCL14, ATGRAS2, GRAS2 | SCARECROW-like 14 | chr1:2313828-2316137 REVERSE LENGTH=769
	635	Prupe.6G073900	Pp06	5044672	5047324	AT1G07530.1 | Symbols: SCL14, ATGRAS2, GRAS2 | SCARECROW-like 14 | chr1:2313828-2316137 REVERSE LENGTH=769
	636	Prupe.6G074000	Pp06	5052682	5054723	AT1G07530.1 | Symbols: SCL14, ATGRAS2, GRAS2 | SCARECROW-like 14 | chr1:2313828-2316137 REVERSE LENGTH=769
	637	Prupe.6G074100	Pp06	5059542	5065418	AT1G07540.1 | Symbols: TRFL2 | TRF-like 2 | chr1:2318433-2321048 REVERSE LENGTH=630
	638	Prupe.6G074200	Pp06	5072746	5078657	AT5G59420.1 | Symbols: ORP3C | OSBP(oxysterol binding protein)-related protein 3C | chr5:23961731-23964623 FORWARD LENGTH=457
	639	Prupe.6G074300	Pp06	5081697	5084953	AT5G59410.1 | Symbols: | Rab5-interacting family protein | chr5:23959761-23960730 REVERSE LENGTH=130
	641	Prupe.6G074500	Pp06	5088820	5090496	AT2G29040.1 | Symbols: | Exostosin family protein | chr2:12472425-12474962 REVERSE LENGTH=720
	642	Prupe.6G074600	Pp06	5092022	5096512	AT2G29050.1 | Symbols: ATRBL1, RBL1 | RHOMBOID-like 1 | chr2:12478245-12480121 FORWARD LENGTH=389
	643	Prupe.6G074700	Pp06	5098393	5101539	AT3G47090.1 | Symbols: | Leucine-rich repeat protein kinase family protein | chr3:17341512-17344645 REVERSE LENGTH=1009
	644	Prupe.6G074800	Pp06	5105242	5108632	AT3G47570.1 | Symbols: | Leucine-rich repeat protein kinase family protein | chr3:17527611-17530748 FORWARD LENGTH=1010
	645	Prupe.6G074900	Pp06	5114858	5120321	AT3G47570.1 | Symbols: | Leucine-rich repeat protein kinase family protein | chr3:17527611-17530748 FORWARD LENGTH=1010
qP-FA6.51	1	Prupe.6G075100	Pp06	5154971	5158223	AT2G39700.1 | Symbols: ATEXPA4, ATEXP4, ATHEXP ALPHA 1.6, EXPA4 | expansin A4 | chr2:16544246-16545434 REVERSE LENGTH=257
	2	Prupe.6G075200	Pp06	5158717	5163416	AT5G61190.1 | Symbols: | putative endonuclease or glycosyl hydrolase with C2H2-type zinc finger domain | chr5:24615480-24619886 FORWARD LENGTH=995
	3	Prupe.6G075300	Pp06	5176714	5180519	AT3G47570.1 | Symbols: | Leucine-rich repeat protein kinase family protein | chr3:17527611-17530748 FORWARD LENGTH=1010
	5	Prupe.6G075500	Pp06	5182935	5184083	AT1G47300.1 | Symbols: | F-box family protein | chr1:17339561-17340972 REVERSE LENGTH=306
	6	Prupe.6G075600	Pp06	5195958	5199817	AT1G13790.1 | Symbols: | XH/XS domain-containing protein | chr1:4727438-4730229 FORWARD LENGTH=736
	7	Prupe.6G075700	Pp06	5202193	5205004	AT1G13790.1 | Symbols: | XH/XS domain-containing protein | chr1:4727438-4730229 FORWARD LENGTH=736
	8	Prupe.6G075800	Pp06	5207000	5212637	AT1G13790.1 | Symbols: | XH/XS domain-containing protein | chr1:4727438-4730229 FORWARD LENGTH=736
	9	Prupe.6G075900	Pp06	5218751	5219603	AT5G24860.1 | Symbols: FPF1, ATFPF1 | flowering promoting factor 1 | chr5:8541822-8542154 FORWARD LENGTH=110
	10	Prupe.6G076100	Pp06	5227036	5230259	AT2G28940.2 | Symbols: | Protein kinase superfamily protein | chr2:12426853-12428678 REVERSE LENGTH=462
	11	Prupe.6G076200	Pp06	5230910	5234610	AT1G07570.1 | Symbols: APK1A, APK1 | Protein kinase superfamily protein | chr1:2331369-2333210 REVERSE LENGTH=410
	12	Prupe.6G076300	Pp06	5240700	5244459	AT3G55440.1 | Symbols: ATCTIMC, TPI, CYTOTPI | triosephosphate isomerase | chr3:20553794-20556078 FORWARD LENGTH=254
	14	Prupe.6G076500	Pp06	5252452	5254262	AT3G55440.1 | Symbols: ATCTIMC, TPI, CYTOTPI | triosephosphate isomerase | chr3:20553794-20556078 FORWARD LENGTH=254
	15	Prupe.6G076700	Pp06	5261715	5265189	AT5G59380.1 | Symbols: MBD6, ATMBD6 | methyl-CPG-binding domain 6 | chr5:23952321-23953485 FORWARD LENGTH=225
	16	Prupe.6G076800	Pp06	5267535	5270525	AT4G11690.1 | Symbols: | Pentatricopeptide repeat (PPR-like) superfamily protein | chr4:7056254-7057954 FORWARD LENGTH=566
	17	Prupe.6G076900	Pp06	5272438	5274972	AT5G24318.1 | Symbols: | O-Glycosyl hydrolases family 17 protein | chr5:8282285-8283956 REVERSE LENGTH=458
	18	Prupe.6G077000	Pp06	5276055	5276582	AT1G04790.1 | Symbols: | RING/U-box superfamily protein | chr1:1345469-1348143 FORWARD LENGTH=634
	19	Prupe.6G077100	Pp06	5276914	5278089	AT1G35330.1 | Symbols: | RING/U-box superfamily protein | chr1:12965046-12966113 FORWARD LENGTH=327
	21	Prupe.6G077300	Pp06	5284318	5286509	AT2G28910.1 | Symbols: CXIP4 | CAX interacting protein 4 | chr2:12415992-12416990 REVERSE LENGTH=332
	22	Prupe.6G077400	Pp06	5286627	5289000	AT3G46560.1 | Symbols: TIM9, emb2474 | Tim10/DDP family zinc finger protein | chr3:17138632-17139301 FORWARD LENGTH=93
	24	Prupe.6G077600	Pp06	5294398	5296654	AT2G28900.1 | Symbols: OEP16, ATOEP16-L, ATOEP16-1, OEP16-1 | outer plastid envelope protein 16-1 | chr2:12414423-12415459 REVERSE LENGTH=148
	25	Prupe.6G077700	Pp06	5297180	5299983	AT1G07590.1 | Symbols: | Tetratricopeptide repeat (TPR)-like superfamily protein | chr1:2336649-2338481 REVERSE LENGTH=534
	29	Prupe.6G078300	Pp06	5319109	5322098	AT3G46550.1 | Symbols: SOS5 | Fasciclin-like arabinogalactan family protein | chr3:17136612-17137874 REVERSE LENGTH=420
	30	Prupe.6G078500	Pp06	5334414	5337964	AT1G07630.1 | Symbols: PLL5 | pol-like 5 | chr1:2349189-2351437 FORWARD LENGTH=662
	31	Prupe.6G078600	Pp06	5340489	5342335	AT3G46540.1 | Symbols: | ENTH/VHS family protein | chr3:17134204-17135411 REVERSE LENGTH=307
	32	Prupe.6G078700	Pp06	5342336	5348607	AT2G45910.1 | Symbols: | U-box domain-containing protein kinase family protein | chr2:18894520-18898212 FORWARD LENGTH=834
	33	Prupe.6G078800	Pp06	5350087	5353679	AT3G53750.1 | Symbols: ACT3 | actin 3 | chr3:19915924-19917371 FORWARD LENGTH=377
	36	Prupe.6G079100	Pp06	5386189	5390178	AT2G28840.1 | Symbols: XBAT31 | XB3 ortholog 1 in Arabidopsis thaliana | chr2:12378542-12380474 FORWARD LENGTH=456
	37	Prupe.6G079200	Pp06	5396305	5400116	AT5G05070.1 | Symbols: | DHHC-type zinc finger family protein | chr5:1496896-1498441 FORWARD LENGTH=413
	38	Prupe.6G079400	Pp06	5405522	5411398	AT3G46510.1 | Symbols: PUB13, ATPUB13 | plant U-box 13 | chr3:17124106-17126539 REVERSE LENGTH=660
	39	Prupe.6G079500	Pp06	5416335	5418276	AT2G37590.1 | Symbols: ATDOF2.4, DOF2.4 | DNA binding with one finger 2.4 | chr2:15769292-15770497 FORWARD LENGTH=330
	40	Prupe.6G079700	Pp06	5434129	5436144	AT5G02500.1 | Symbols: HSC70-1, HSP70-1, AT-HSC70-1, HSC70 | heat shock cognate protein 70-1 | chr5:554055-556334 REVERSE LENGTH=651
	41	Prupe.6G079800	Pp06	5436687	5439851	AT5G02500.1 | Symbols: HSC70-1, HSP70-1, AT-HSC70-1, HSC70 | heat shock cognate protein 70-1 | chr5:554055-556334 REVERSE LENGTH=651
	44	Prupe.6G080100	Pp06	5453740	5455174	AT5G59340.1 | Symbols: WOX2 | WUSCHEL related homeobox 2 | chr5:23933408-23934627 REVERSE LENGTH=260
	45	Prupe.6G080200	Pp06	5456322	5466968	AT2G28800.1 | Symbols: ALB3 | 63 kDa inner membrane family protein | chr2:12356669-12359158 REVERSE LENGTH=462
	47	Prupe.6G080400	Pp06	5472643	5474647	AT5G14740.2 | Symbols: CA2, CA18, BETA CA2 | carbonic anhydrase 2 | chr5:4760536-4762382 FORWARD LENGTH=259
	48	Prupe.6G080500	Pp06	5473542	5477309	AT1G12700.1 | Symbols: | ATP binding;nucleic acid binding;helicases | chr1:4323722-4326227 REVERSE LENGTH=735
	49	Prupe.6G080600	Pp06	5478885	5479883	AT2G28790.1 | Symbols: | Pathogenesis-related thaumatin superfamily protein | chr2:12354664-12355413 REVERSE LENGTH=249
	50	Prupe.6G080700	Pp06	5484056	5487386	AT5G59300.1 | Symbols: UBC7, ATUBC7 | ubiquitin carrier protein 7 | chr5:23919868-23921304 REVERSE LENGTH=203
	51	Prupe.6G080800	Pp06	5487521	5488656	AT1G07645.1 | Symbols: ATDSI-1VOC, DSI-1VOC | dessication-induced 1VOC superfamily protein | chr1:2367612-2368349 REVERSE LENGTH=137
	52	Prupe.6G080900	Pp06	5489716	5493956	AT3G46450.1 | Symbols: | SEC14 cytosolic factor family protein / phosphoglyceride transfer family protein | chr3:17093297-17095319 REVERSE LENGTH=486
	54	Prupe.6G081100	Pp06	5500563	5505933	AT2G28760.3 | Symbols: UXS6 | UDP-XYL synthase 6 | chr2:12336469-12338642 REVERSE LENGTH=343
	56	Prupe.6G081300	Pp06	5510777	5511349	AT5G59970.1 | Symbols: | Histone superfamily protein | chr5:24146352-24146663 REVERSE LENGTH=103
	57	Prupe.6G081400	Pp06	5512389	5515896	AT2G39570.1 | Symbols: | ACT domain-containing protein | chr2:16507963-16509741 FORWARD LENGTH=411
	59	Prupe.6G081600	Pp06	5523607	5526556	AT3G22470.1 | Symbols: | Pentatricopeptide repeat (PPR) superfamily protein | chr3:7966066-7967925 REVERSE LENGTH=619
	60	Prupe.6G081700	Pp06	5527416	5531836	AT5G59950.1 | Symbols: | RNA-binding (RRM/RBD/RNP motifs) family protein | chr5:24140235-24141504 FORWARD LENGTH=244
	62	Prupe.6G082000	Pp06	5538944	5539481	AT1G07790.1 | Symbols: HTB1 | Histone superfamily protein | chr1:2413049-2413495 FORWARD LENGTH=148
	63	Prupe.6G082100	Pp06	5543881	5546619	AT5G59900.1 | Symbols: | Pentatricopeptide repeat (PPR) superfamily protein | chr5:24123983-24126706 REVERSE LENGTH=907
	64	Prupe.6G082200	Pp06	5547262	5550053	AT5G59890.1 | Symbols: ADF4, ATADF4 | actin depolymerizing factor 4 | chr5:24122545-24123596 FORWARD LENGTH=139
	65	Prupe.6G082300	Pp06	5553060	5554097	AT5G02560.1 | Symbols: HTA12 | histone H2A 12 | chr5:575437-576456 FORWARD LENGTH=153
	66	Prupe.6G082400	Pp06	5555890	5556928	AT3G23830.2 | Symbols: GR-RBP4, GRP4 | glycine-rich RNA-binding protein 4 | chr3:8606762-8607677 REVERSE LENGTH=136
	68	Prupe.6G082600	Pp06	5559491	5561002	AT3G46020.1 | Symbols: | RNA-binding (RRM/RBD/RNP motifs) family protein | chr3:16912511-16913250 REVERSE LENGTH=102
	69	Prupe.6G082700	Pp06	5570640	5574471	AT1G07790.1 | Symbols: HTB1 | Histone superfamily protein | chr1:2413049-2413495 FORWARD LENGTH=148
	70	Prupe.6G082800	Pp06	5579828	5580702	AT4G26540.1 | Symbols: | Leucine-rich repeat receptor-like protein kinase family protein | chr4:13394673-13398028 REVERSE LENGTH=1091
	71	Prupe.6G082900	Pp06	5581842	5584863	AT3G13226.1 | Symbols: | regulatory protein RecX family protein | chr3:4264442-4266286 REVERSE LENGTH=382
	72	Prupe.6G083100	Pp06	5615551	5620427	AT5G36930.1 | Symbols: | Disease resistance protein (TIR-NBS-LRR class) family | chr5:14567771-14571907 REVERSE LENGTH=1188
	73	Prupe.6G083200	Pp06	5624692	5628784	AT5G36930.1 | Symbols: | Disease resistance protein (TIR-NBS-LRR class) family | chr5:14567771-14571907 REVERSE LENGTH=1188
	74	Prupe.6G083400	Pp06	5630955	5635670	AT5G36930.2 | Symbols: | Disease resistance protein (TIR-NBS-LRR class) family | chr5:14567771-14571916 REVERSE LENGTH=1191
	75	Prupe.6G083500	Pp06	5636266	5637186	AT1G07790.1 | Symbols: HTB1 | Histone superfamily protein | chr1:2413049-2413495 FORWARD LENGTH=148
	76	Prupe.6G083600	Pp06	5646040	5647070	AT5G59850.1 | Symbols: | Ribosomal protein S8 family protein | chr5:24112499-24113084 REVERSE LENGTH=130
	77	Prupe.6G083700	Pp06	5654275	5658275	AT5G59840.1 | Symbols: | Ras-related small GTP-binding family protein | chr5:24107450-24109049 REVERSE LENGTH=216
	78	Prupe.6G084100	Pp06	5667950	5668753	AT2G28710.1 | Symbols: | C2H2-type zinc finger family protein | chr2:12322974-12323444 FORWARD LENGTH=156
	79	Prupe.6G084200	Pp06	5680754	5684231	AT5G59800.1 | Symbols: MBD7, ATMBD7 | methyl-CPG-binding domain 7 | chr5:24094752-24096422 REVERSE LENGTH=306
	80	Prupe.6G084300	Pp06	5684634	5688574	AT5G59800.1 | Symbols: MBD7, ATMBD7 | methyl-CPG-binding domain 7 | chr5:24094752-24096422 REVERSE LENGTH=306
qP-FA6.62	81	Prupe.6G084400	Pp06	5688889	5689449	AT1G45221.1 | Symbols: | Bifunctional inhibitor/lipid-transfer protein/seed storage 2S albumin superfamily protein | chr1:17139532-17139879 FORWARD LENGTH=115
	82	Prupe.6G084500	Pp06	5690500	5694512	AT5G59800.1 | Symbols: MBD7, ATMBD7 | methyl-CPG-binding domain 7 | chr5:24094752-24096422 REVERSE LENGTH=306
	83	Prupe.6G084600	Pp06	5695207	5698780	AT3G55350.1 | Symbols: | PIF / Ping-Pong family of plant transposases | chr3:20518518-20520690 FORWARD LENGTH=406
	84	Prupe.6G084800	Pp06	5709455	5711612	AT1G18770.1 | Symbols: | RING/U-box superfamily protein | chr1:6473370-6474048 REVERSE LENGTH=106
	85	Prupe.6G085000	Pp06	5730798	5732392	AT3G46130.2 | Symbols: ATMYB48-1 | myb domain protein 48 | chr3:16945695-16946376 FORWARD LENGTH=192
	86	Prupe.6G085100	Pp06	5734619	5739340	AT5G59770.1 | Symbols: | Protein-tyrosine phosphatase-like, PTPLA | chr5:24079521-24081195 REVERSE LENGTH=272
	87	Prupe.6G085200	Pp06	5738025	5740160	AT4G01470.1 | Symbols: GAMMA-TIP3, TIP1;3, ATTIP1.3 | tonoplast intrinsic protein 1;3 | chr4:625092-625850 REVERSE LENGTH=252
	93	Prupe.6G085400	Pp06	5756087	5756824	AT1G04360.1 | Symbols: | RING/U-box superfamily protein | chr1:1167507-1168652 REVERSE LENGTH=381
	94	Prupe.6G085500	Pp06	5758271	5761149	AT3G55280.2 | Symbols: RPL23AB | ribosomal protein L23AB | chr3:20500667-20501519 FORWARD LENGTH=154
	95	Prupe.6G085600	Pp06	5761519	5764400	AT5G59750.1 | Symbols: | DHBP synthase RibB-like alpha/beta domain;GTP cyclohydrolase II | chr5:24073397-24075411 FORWARD LENGTH=509
	96	Prupe.6G085700	Pp06	5765319	5771197	AT5G59740.1 | Symbols: | UDP-N-acetylglucosamine (UAA) transporter family | chr5:24070310-24072747 REVERSE LENGTH=344
	97	Prupe.6G085800	Pp06	5774473	5777037	AT2G28680.1 | Symbols: | RmlC-like cupins superfamily protein | chr2:12303118-12304747 REVERSE LENGTH=356
	98	Prupe.6G085900	Pp06	5777228	5779454	AT2G28680.1 | Symbols: | RmlC-like cupins superfamily protein | chr2:12303118-12304747 REVERSE LENGTH=356
	99	Prupe.6G086000	Pp06	5782231	5784017	AT1G12700.1 | Symbols: | ATP binding;nucleic acid binding;helicases | chr1:4323722-4326227 REVERSE LENGTH=735
	100	Prupe.6G086100	Pp06	5786528	5790913	AT1G07745.1 | Symbols: ATRAD51D, RAD51D, SSN1 | homolog of RAD51 D | chr1:2400797-2402842 REVERSE LENGTH=322
	101	Prupe.6G086200	Pp06	5797400	5801497	AT5G06900.1 | Symbols: CYP93D1 | cytochrome P450, family 93, subfamily D, polypeptide 1 | chr5:2136160-2137925 REVERSE LENGTH=507
	102	Prupe.6G086300	Pp06	5813734	5814633	AT1G07730.2 | Symbols: | Disease resistance-responsive (dirigent-like protein) family protein | chr1:2397527-2398696 REVERSE LENGTH=389
	103	Prupe.6G086400	Pp06	5815010	5817408	AT1G07740.1 | Symbols: | Tetratricopeptide repeat (TPR)-like superfamily protein | chr1:2399117-2400496 REVERSE LENGTH=459
	104	Prupe.6G086500	Pp06	5817905	5820574	AT5G06900.1 | Symbols: CYP93D1 | cytochrome P450, family 93, subfamily D, polypeptide 1 | chr5:2136160-2137925 REVERSE LENGTH=507
	105	Prupe.6G086600	Pp06	5848256	5850203	AT2G39390.1 | Symbols: | Ribosomal L29 family protein | chr2:16450803-16451762 REVERSE LENGTH=123
	106	Prupe.6G086700	Pp06	5858144	5860407	AT5G59730.2 | Symbols: ATEXO70H7, EXO70H7 | exocyst subunit exo70 family protein H7 | chr5:24064096-24066004 REVERSE LENGTH=632
	107	Prupe.6G086800	Pp06	5873392	5875682	AT1G07720.1 | Symbols: KCS3 | 3-ketoacyl-CoA synthase 3 | chr1:2390970-2392406 REVERSE LENGTH=478
	108	Prupe.6G086900	Pp06	5878464	5884101	AT3G46200.1 | Symbols: aTNUDT9, NUDT9 | nudix hydrolase homolog 9 | chr3:16969283-16971017 FORWARD LENGTH=311
	109	Prupe.6G087100	Pp06	5889945	5893597	AT1G07710.1 | Symbols: | Ankyrin repeat family protein | chr1:2386275-2387986 REVERSE LENGTH=543
	111	Prupe.6G087300	Pp06	5902839	5908671	AT1G07705.2 | Symbols: | NOT2 / NOT3 / NOT5 family | chr1:2382090-2385856 FORWARD LENGTH=614
	112	Prupe.6G087400	Pp06	5920640	5923148	AT3G22470.1 | Symbols: | Pentatricopeptide repeat (PPR) superfamily protein | chr3:7966066-7967925 REVERSE LENGTH=619
	113	Prupe.6G087500	Pp06	5923627	5927837	AT4G29990.1 | Symbols: | Leucine-rich repeat transmembrane protein kinase protein | chr4:14665802-14669438 REVERSE LENGTH=876
	114	Prupe.6G087600	Pp06	5929432	5931250	AT1G12700.1 | Symbols: | ATP binding;nucleic acid binding;helicases | chr1:4323722-4326227 REVERSE LENGTH=735
	115	Prupe.6G087700	Pp06	5944933	5948425	AT3G46290.1 | Symbols: HERK1 | hercules receptor kinase 1 | chr3:17013009-17015501 FORWARD LENGTH=830
	116	Prupe.6G087800	Pp06	5953215	5956897	AT4G29090.1 | Symbols: | Ribonuclease H-like superfamily protein | chr4:14333528-14335255 FORWARD LENGTH=575
	117	Prupe.6G087900	Pp06	5967645	5970344	AT3G46290.1 | Symbols: HERK1 | hercules receptor kinase 1 | chr3:17013009-17015501 FORWARD LENGTH=830
	118	Prupe.6G088000	Pp06	5991386	5995252	AT5G59980.2 | Symbols: | Polymerase/histidinol phosphatase-like | chr5:24147207-24149783 FORWARD LENGTH=705
	119	Prupe.6G088100	Pp06	6001995	6004996	AT5G59990.2 | Symbols: | CCT motif family protein | chr5:24152262-24153084 REVERSE LENGTH=187
	120	Prupe.6G088200	Pp06	6013275	6016776	AT5G44640.1 | Symbols: BGLU13 | beta glucosidase 13 | chr5:18011146-18012669 FORWARD LENGTH=507
	122	Prupe.6G088500	Pp06	6031259	6037672	AT3G45850.2 | Symbols: | P-loop containing nucleoside triphosphate hydrolases superfamily protein | chr3:16855814-16860950 REVERSE LENGTH=1058
	123	Prupe.6G088600	Pp06	6038397	6040890	AT3G22470.1 | Symbols: | Pentatricopeptide repeat (PPR) superfamily protein | chr3:7966066-7967925 REVERSE LENGTH=619
	125	Prupe.6G088800	Pp06	6075658	6084949	AT5G60010.1 | Symbols: | ferric reductase-like transmembrane component family protein | chr5:24160456-24164755 FORWARD LENGTH=886
	126	Prupe.6G088900	Pp06	6087660	6089987	AT2G28610.1 | Symbols: PRS, WOX3, PRS1 | Homeodomain-like superfamily protein | chr2:12262115-12263286 FORWARD LENGTH=244
	127	Prupe.6G089000	Pp06	6095493	6096735	AT2G41475.1 | Symbols: | Embryo-specific protein 3, (ATS3) | chr2:17295259-17296329 REVERSE LENGTH=179
	128	Prupe.6G089100	Pp06	6099693	6103066	AT5G60020.1 | Symbols: LAC17, ATLAC17 | laccase 17 | chr5:24168072-24170223 FORWARD LENGTH=577
	129	Prupe.6G089300	Pp06	6105522	6108709	AT5G60020.1 | Symbols: LAC17, ATLAC17 | laccase 17 | chr5:24168072-24170223 FORWARD LENGTH=577
	132	Prupe.6G089600	Pp06	6116490	6139919	AT5G60040.1 | Symbols: NRPC1 | nuclear RNA polymerase C1 | chr5:24173590-24183269 FORWARD LENGTH=1376
	133	Prupe.6G089700	Pp06	6140116	6142988	AT5G60050.1 | Symbols: | BTB/POZ domain-containing protein | chr5:24183680-24185264 REVERSE LENGTH=499
	134	Prupe.6G089800	Pp06	6147060	6154396	AT3G45780.2 | Symbols: PHOT1, NPH1, JK224, RPT1 | phototropin 1 | chr3:16818557-16823960 FORWARD LENGTH=996
	137	Prupe.6G090100	Pp06	6165384	6169736	AT1G07870.2 | Symbols: | Protein kinase superfamily protein | chr1:2428942-2431843 REVERSE LENGTH=538
	138	Prupe.6G090200	Pp06	6175236	6178900	AT3G45770.1 | Symbols: | Polyketide synthase, enoylreductase family protein | chr3:16805753-16807774 REVERSE LENGTH=375
	139	Prupe.6G090300	Pp06	6178637	6182636	AT3G45740.1 | Symbols: | hydrolase family protein / HAD-superfamily protein | chr3:16790830-16793280 FORWARD LENGTH=376
	140	Prupe.6G090400	Pp06	6183161	6186506	AT1G07880.2 | Symbols: ATMPK13 | Protein kinase superfamily protein | chr1:2434193-2435712 REVERSE LENGTH=363
	141	Prupe.6G090500	Pp06	6188172	6192027	AT1G12700.1 | Symbols: | ATP binding;nucleic acid binding;helicases | chr1:4323722-4326227 REVERSE LENGTH=735
	142	Prupe.6G090600	Pp06	6196567	6198341	AT1G12700.1 | Symbols: | ATP binding;nucleic acid binding;helicases | chr1:4323722-4326227 REVERSE LENGTH=735
	144	Prupe.6G090900	Pp06	6213437	6217138	AT2G28560.1 | Symbols: ATRAD51B, RAD51B | DNA repair (Rad51) family protein | chr2:12237052-12239086 REVERSE LENGTH=371
	145	Prupe.6G091000	Pp06	6218425	6223389	AT1G12700.1 | Symbols: | ATP binding;nucleic acid binding;helicases | chr1:4323722-4326227 REVERSE LENGTH=735
	146	Prupe.6G091100	Pp06	6234297	6238669	AT2G28550.3 | Symbols: RAP2.7 | related to AP2.7 | chr2:12226168-12228251 REVERSE LENGTH=464
	147	Prupe.6G091200	Pp06	6248472	6249680	AT1G63130.1 | Symbols: | Tetratricopeptide repeat (TPR)-like superfamily protein | chr1:23412854-23414746 FORWARD LENGTH=630
	148	Prupe.6G091300	Pp06	6255046	6264449	AT5G60170.2 | Symbols: | RNA binding (RRM/RBD/RNP motifs) family protein | chr5:24228178-24232394 FORWARD LENGTH=987
	149	Prupe.6G091400	Pp06	6269440	6270809	AT1G12700.1 | Symbols: | ATP binding;nucleic acid binding;helicases | chr1:4323722-4326227 REVERSE LENGTH=735
	150	Prupe.6G091500	Pp06	6275564	6276703	AT3G22470.1 | Symbols: | Pentatricopeptide repeat (PPR) superfamily protein | chr3:7966066-7967925 REVERSE LENGTH=619
	112	Prupe.6G091600	Pp06	6288878	6291737	AT1G07890.8 | Symbols: APX1, MEE6, CS1, ATAPX1, ATAPX01 | ascorbate peroxidase 1 | chr1:2438005-2439435 FORWARD LENGTH=250
	113	Prupe.6G091700	Pp06	6299269	6301810	AT3G45640.1 | Symbols: ATMPK3, MPK3, ATMAPK3 | mitogen-activated protein kinase 3 | chr3:16756918-16758476 FORWARD LENGTH=370
	114	Prupe.6G091800	Pp06	6310849	6314962	AT3G45660.1 | Symbols: | Major facilitator superfamily protein | chr3:16762205-16764241 FORWARD LENGTH=557
	115	Prupe.6G091900	Pp06	6340279	6342995	AT3G45650.1 | Symbols: NAXT1 | nitrate excretion transporter1 | chr3:16759253-16761266 FORWARD LENGTH=558
	119	Prupe.6G092300	Pp06	6357651	6368641	AT2G28520.1 | Symbols: VHA-A1 | vacuolar proton ATPase A1 | chr2:12210026-12215532 FORWARD LENGTH=817
	120	Prupe.6G092400	Pp06	6370606	6372940	AT5G60190.1 | Symbols: | Cysteine proteinases superfamily protein | chr5:24235319-24235999 FORWARD LENGTH=226
	121	Prupe.6G092500	Pp06	6373472	6378328	AT3G07630.2 | Symbols: ADT2 | arogenate dehydratase 2 | chr3:2435457-2437530 FORWARD LENGTH=381
	122	Prupe.6G092600	Pp06	6384923	6387489	AT2G28510.1 | Symbols: | Dof-type zinc finger DNA-binding family protein | chr2:12199383-12200627 REVERSE LENGTH=288
	123	Prupe.6G092700	Pp06	6390123	6391894	AT5G02960.1 | Symbols: | Ribosomal protein S12/S23 family protein | chr5:693280-694396 REVERSE LENGTH=142
qP-FA6.91	1	Prupe.6G298000	Pp06	27199663	27204069	AT5G01960.1 | Symbols: | RING/U-box superfamily protein | chr5:370811-372775 FORWARD LENGTH=426
	6	Prupe.6G298300	Pp06	27208513	27211791	AT1G20670.1 | Symbols: | DNA-binding bromodomain-containing protein | chr1:7164537-7167933 REVERSE LENGTH=652
	7	Prupe.6G298400	Pp06	27214242	27217373	AT5G01980.1 | Symbols: | RING/U-box superfamily protein | chr5:375542-377023 FORWARD LENGTH=493
	8	Prupe.6G298500	Pp06	27217438	27221966	AT5G01990.1 | Symbols: | Auxin efflux carrier family protein | chr5:377373-379600 REVERSE LENGTH=431
	9	Prupe.6G298600	Pp06	27225168	27227470	AT5G24910.1 | Symbols: CYP714A1 | cytochrome P450, family 714, subfamily A, polypeptide 1 | chr5:8567674-8570260 REVERSE LENGTH=532
	10	Prupe.6G298700	Pp06	27228143	27230760	AT5G24910.1 | Symbols: CYP714A1 | cytochrome P450, family 714, subfamily A, polypeptide 1 | chr5:8567674-8570260 REVERSE LENGTH=532
	11	Prupe.6G298900	Pp06	27234853	27235476	AT4G20780.1 | Symbols: CML42 | calmodulin like 42 | chr4:11133309-11133884 REVERSE LENGTH=191
	12	Prupe.6G299100	Pp06	27239983	27240594	AT3G05975.1 | Symbols: | Late embryogenesis abundant (LEA) hydroxyproline-rich glycoprotein family | chr3:1792145-1792714 REVERSE LENGTH=189
	13	Prupe.6G299200	Pp06	27241751	27242260	AT3G54200.1 | Symbols: | Late embryogenesis abundant (LEA) hydroxyproline-rich glycoprotein family | chr3:20065731-20066438 FORWARD LENGTH=235
	14	Prupe.6G299300	Pp06	27242957	27243505	AT2G46150.1 | Symbols: | Late embryogenesis abundant (LEA) hydroxyproline-rich glycoprotein family | chr2:18961424-18962089 FORWARD LENGTH=221
	15	Prupe.6G299400	Pp06	27244353	27245676	AT3G54200.1 | Symbols: | Late embryogenesis abundant (LEA) hydroxyproline-rich glycoprotein family | chr3:20065731-20066438 FORWARD LENGTH=235
	16	Prupe.6G299500	Pp06	27246114	27247515	AT3G54200.1 | Symbols: | Late embryogenesis abundant (LEA) hydroxyproline-rich glycoprotein family | chr3:20065731-20066438 FORWARD LENGTH=235
	17	Prupe.6G299600	Pp06	27248424	27254999	AT3G23590.1 | Symbols: RFR1, MED33A | REF4-related 1 | chr3:8467638-8473469 FORWARD LENGTH=1309
	18	Prupe.6G299700	Pp06	27255455	27259224	AT3G54190.1 | Symbols: | Transducin/WD40 repeat-like superfamily protein | chr3:20061759-20063880 REVERSE LENGTH=467
	19	Prupe.6G299800	Pp06	27259342	27261470	AT5G59160.3 | Symbols: TOPP2, PPO | type one serine/threonine protein phosphatase 2 | chr5:23879567-23881102 FORWARD LENGTH=312
	20	Prupe.6G299900	Pp06	27261984	27264568	AT2G38620.2 | Symbols: CDKB1;2 | cyclin-dependent kinase B1;2 | chr2:16152551-16153866 FORWARD LENGTH=311
	21	Prupe.6G300000	Pp06	27264692	27269055	AT3G08590.2 | Symbols: | Phosphoglycerate mutase, 2,3-bisphosphoglycerate-independent | chr3:2608683-2611237 REVERSE LENGTH=560
	25	Prupe.6G300200	Pp06	27276340	27277895	AT3G54210.1 | Symbols: | Ribosomal protein L17 family protein | chr3:20067672-20068385 REVERSE LENGTH=211
	26	Prupe.6G300300	Pp06	27278087	27281625	AT5G01020.1 | Symbols: | Protein kinase superfamily protein | chr5:6309-8270 REVERSE LENGTH=410
	29	Prupe.6G300600	Pp06	27288513	27292842	AT2G38670.1 | Symbols: PECT1 | phosphorylethanolamine cytidylyltransferase 1 | chr2:16168979-16171680 FORWARD LENGTH=421
	30	Prupe.6G300800	Pp06	27297837	27300371	AT2G38660.3 | Symbols: | Amino acid dehydrogenase family protein | chr2:16166392-16168194 FORWARD LENGTH=352
	31	Prupe.6G300900	Pp06	27305816	27309379	AT3G54220.1 | Symbols: SCR, SGR1 | GRAS family transcription factor | chr3:20070550-20072625 FORWARD LENGTH=653
	32	Prupe.6G301000	Pp06	27309650	27315510	AT2G38650.2 | Symbols: GAUT7 | galacturonosyltransferase 7 | chr2:16161856-16165523 REVERSE LENGTH=619
	33	Prupe.6G301100	Pp06	27316052	27320688	AT1G79620.1 | Symbols: | Leucine-rich repeat protein kinase family protein | chr1:29957633-29962174 REVERSE LENGTH=971
	34	Prupe.6G301200	Pp06	27338363	27343981	AT1G79620.1 | Symbols: | Leucine-rich repeat protein kinase family protein | chr1:29957633-29962174 REVERSE LENGTH=971
	35	Prupe.6G301500	Pp06	27372592	27380220	AT1G79620.1 | Symbols: | Leucine-rich repeat protein kinase family protein | chr1:29957633-29962174 REVERSE LENGTH=971
	36	Prupe.6G301600	Pp06	27382863	27388940	AT1G79620.1 | Symbols: | Leucine-rich repeat protein kinase family protein | chr1:29957633-29962174 REVERSE LENGTH=971
	37	Prupe.6G301700	Pp06	27390163	27393238	AT1G79620.1 | Symbols: | Leucine-rich repeat protein kinase family protein | chr1:29957633-29962174 REVERSE LENGTH=971
	38	Prupe.6G301800	Pp06	27394695	27395745	AT5G03560.2 | Symbols: | Tetratricopeptide repeat (TPR)-like superfamily protein | chr5:901452-902719 REVERSE LENGTH=363
	39	Prupe.6G301900	Pp06	27395919	27400977	AT5G26742.2 | Symbols: emb1138 | DEAD box RNA helicase (RH3) | chr5:9285540-9288871 REVERSE LENGTH=748
	47	Prupe.6G302500	Pp06	27435067	27440257	AT1G09570.1 | Symbols: PHYA, FHY2, FRE1, HY8 | phytochrome A | chr1:3095498-3099216 REVERSE LENGTH=1122
	48	Prupe.6G302600	Pp06	27445532	27446535	AT5G26710.1 | Symbols: | Glutamyl/glutaminyl-tRNA synthetase, class Ic | chr5:9305673-9308247 FORWARD LENGTH=719
	49	Prupe.6G302700	Pp06	27447570	27449224	AT1G09560.1 | Symbols: GLP5 | germin-like protein 5 | chr1:3093896-3094639 FORWARD LENGTH=219
	50	Prupe.6G302800	Pp06	27451356	27453161	AT3G56550.1 | Symbols: | Pentatricopeptide repeat (PPR) superfamily protein | chr3:20952896-20954641 REVERSE LENGTH=581
	51	Prupe.6G302900	Pp06	27453480	27457962	AT5G26680.2 | Symbols: | 5'-3' exonuclease family protein | chr5:9311882-9315458 REVERSE LENGTH=383
	52	Prupe.6G303000	Pp06	27460192	27463419	AT1G69850.1 | Symbols: ATNRT1:2, NTL1, NRT1:2 | nitrate transporter 1:2 | chr1:26296945-26300407 REVERSE LENGTH=585
	53	Prupe.6G303100	Pp06	27466448	27471165	AT3G05910.1 | Symbols: | Pectinacetylesterase family protein | chr3:1764509-1767240 REVERSE LENGTH=415
	54	Prupe.6G303200	Pp06	27471585	27474851	AT5G26670.1 | Symbols: | Pectinacetylesterase family protein | chr5:9318456-9320816 FORWARD LENGTH=416
	55	Prupe.6G303300	Pp06	27479715	27481958	AT1G09540.1 | Symbols: MYB61, ATMYB61 | myb domain protein 61 | chr1:3086333-3087689 FORWARD LENGTH=366
	56	Prupe.6G303400	Pp06	27489002	27493083	AT3G05900.1 | Symbols: | neurofilament protein-related | chr3:1761408-1763854 REVERSE LENGTH=673
	57	Prupe.6G303500	Pp06	27493213	27498216	AT1G09530.2 | Symbols: PIF3, POC1, PAP3 | phytochrome interacting factor 3 | chr1:3077216-3079367 FORWARD LENGTH=524
	58	Prupe.6G303600	Pp06	27516019	27516954	AT3G05880.1 | Symbols: RCI2A | Low temperature and salt responsive protein family | chr3:1756195-1756494 REVERSE LENGTH=54
	59	Prupe.6G303700	Pp06	27519120	27520636	AT3G05890.1 | Symbols: RCI2B | Low temperature and salt responsive protein family | chr3:1758179-1758452 REVERSE LENGTH=54
	60	Prupe.6G303800	Pp06	27521729	27524246	AT3G05870.2 | Symbols: APC11 | anaphase-promoting complex/cyclosome 11 | chr3:1753961-1754802 FORWARD LENGTH=87
	61	Prupe.6G303900	Pp06	27525538	27526779	AT5G48670.1 | Symbols: FEM111, AGL80 | AGAMOUS-like 80 | chr5:19738825-19739790 REVERSE LENGTH=321
	62	Prupe.6G304100	Pp06	27531452	27532201	AT5G48670.1 | Symbols: FEM111, AGL80 | AGAMOUS-like 80 | chr5:19738825-19739790 REVERSE LENGTH=321
	63	Prupe.6G304400	Pp06	27539266	27543941	AT5G26610.3 | Symbols: | D111/G-patch domain-containing protein | chr5:9375456-9376991 FORWARD LENGTH=301
	64	Prupe.6G304600	Pp06	27543994	27548846	AT1G11910.1 | Symbols: APA1, ATAPA1 | aspartic proteinase A1 | chr1:4017119-4019874 REVERSE LENGTH=506
	68	Prupe.6G304800	Pp06	27551025	27553728	AT3G53970.2 | Symbols: | proteasome inhibitor-related | chr3:19985208-19986762 FORWARD LENGTH=252
	69	Prupe.6G304900	Pp06	27554824	27557623	AT5G26600.1 | Symbols: | Pyridoxal phosphate (PLP)-dependent transferases superfamily protein | chr5:9377455-9378882 FORWARD LENGTH=475
	70	Prupe.6G305000	Pp06	27559309	27561469	AT5G26600.1 | Symbols: | Pyridoxal phosphate (PLP)-dependent transferases superfamily protein | chr5:9377455-9378882 FORWARD LENGTH=475
	71	Prupe.6G305100	Pp06	27562146	27563639	AT5G26600.1 | Symbols: | Pyridoxal phosphate (PLP)-dependent transferases superfamily protein | chr5:9377455-9378882 FORWARD LENGTH=475
	72	Prupe.6G305200	Pp06	27564889	27566691	AT5G26600.1 | Symbols: | Pyridoxal phosphate (PLP)-dependent transferases superfamily protein | chr5:9377455-9378882 FORWARD LENGTH=475
	73	Prupe.6G305300	Pp06	27574117	27576232	AT5G26600.1 | Symbols: | Pyridoxal phosphate (PLP)-dependent transferases superfamily protein | chr5:9377455-9378882 FORWARD LENGTH=475
	74	Prupe.6G305400	Pp06	27576797	27581185	AT1G64260.1 | Symbols: | MuDR family transposase | chr1:23847756-23849915 FORWARD LENGTH=719
	75	Prupe.6G305500	Pp06	27581249	27585792	AT3G53700.1 | Symbols: MEE40 | Pentatricopeptide repeat (PPR) superfamily protein | chr3:19900303-19902567 FORWARD LENGTH=754
	76	Prupe.6G305700	Pp06	27592588	27595550	AT1G09460.1 | Symbols: | Carbohydrate-binding X8 domain superfamily protein | chr1:3053901-3055090 FORWARD LENGTH=330
	77	Prupe.6G305800	Pp06	27597618	27601502	AT1G09450.1 | Symbols: | Protein kinase superfamily protein | chr1:3049066-3052858 FORWARD LENGTH=599
	78	Prupe.6G306000	Pp06	27612238	27616898	AT1G56720.3 | Symbols: | Protein kinase superfamily protein | chr1:21263630-21265559 REVERSE LENGTH=492
	79	Prupe.6G306100	Pp06	27618622	27626284	AT3G53480.1 | Symbols: PIS1, PDR9, ATPDR9, ABCG37 | pleiotropic drug resistance 9 | chr3:19825366-19831644 FORWARD LENGTH=1450
	80	Prupe.6G306200	Pp06	27626285	27628862	AT1G02500.2 | Symbols: SAM1, SAM-1, MAT1, AtSAM1 | S-adenosylmethionine synthetase 1 | chr1:519037-520218 FORWARD LENGTH=393	S-腺苷甲硫氨酸合成酶1
	81	Prupe.6G306300	Pp06	27630638	27634265	AT3G62240.1 | Symbols: | RING/U-box superfamily protein | chr3:23033592-23036653 REVERSE LENGTH=812
	82	Prupe.6G306500	Pp06	27643494	27644835	AT1G71695.1 | Symbols: | Peroxidase superfamily protein | chr1:26964359-26966557 FORWARD LENGTH=358
	83	Prupe.6G306600	Pp06	27646550	27650806	AT4G10710.1 | Symbols: SPT16 | global transcription factor C | chr4:6602226-6605450 REVERSE LENGTH=1074
	84	Prupe.6G306700	Pp06	27665077	27669730	AT4G10710.1 | Symbols: SPT16 | global transcription factor C | chr4:6602226-6605450 REVERSE LENGTH=1074
qP-FA6.112	85	Prupe.6G306800	Pp06	27671499	27678921	AT3G07100.1 | Symbols: ERMO2, SEC24A | Sec23/Sec24 protein transport family protein | chr3:2245689-2250077 REVERSE LENGTH=1038
	86	Prupe.6G307000	Pp06	27684387	27688469	AT5G26751.1 | Symbols: ATSK11, SK 11 | shaggy-related kinase 11 | chr5:9399582-9401839 REVERSE LENGTH=405
	87	Prupe.6G307100	Pp06	27688961	27690484	AT5G26749.1 | Symbols: | C2H2 and C2HC zinc fingers superfamily protein | chr5:9398285-9399239 REVERSE LENGTH=147
	88	Prupe.6G307200	Pp06	27691909	27694365	AT1G02460.1 | Symbols: | Pectin lyase-like superfamily protein | chr1:504897-507099 REVERSE LENGTH=491
	89	Prupe.6G307300	Pp06	27696852	27698292	AT1G02460.1 | Symbols: | Pectin lyase-like superfamily protein | chr1:504897-507099 REVERSE LENGTH=491
	90	Prupe.6G307400	Pp06	27700465	27703372	AT1G02460.1 | Symbols: | Pectin lyase-like superfamily protein | chr1:504897-507099 REVERSE LENGTH=491
	91	Prupe.6G307500	Pp06	27705008	27708090	AT1G56700.2 | Symbols: | Peptidase C15, pyroglutamyl peptidase I-like | chr1:21256743-21257640 FORWARD LENGTH=219
	92	Prupe.6G307600	Pp06	27709051	27713355	AT1G09420.1 | Symbols: G6PD4 | glucose-6-phosphate dehydrogenase 4 | chr1:3038640-3041715 REVERSE LENGTH=625
	93	Prupe.6G307900	Pp06	27731474	27733076	AT1G09390.1 | Symbols: | GDSL-like Lipase/Acylhydrolase superfamily protein | chr1:3031264-3033415 FORWARD LENGTH=370
	94	Prupe.6G308000	Pp06	27743197	27745291	AT1G09390.1 | Symbols: | GDSL-like Lipase/Acylhydrolase superfamily protein | chr1:3031264-3033415 FORWARD LENGTH=370
	95	Prupe.6G308100	Pp06	27749411	27751815	AT1G09390.1 | Symbols: | GDSL-like Lipase/Acylhydrolase superfamily protein | chr1:3031264-3033415 FORWARD LENGTH=370
	96	Prupe.6G308200	Pp06	27756120	27756848	AT3G09510.1 | Symbols: | Ribonuclease H-like superfamily protein | chr3:2921804-2923258 FORWARD LENGTH=484
	102	Prupe.6G308400	Pp06	27759465	27762119	AT1G09390.1 | Symbols: | GDSL-like Lipase/Acylhydrolase superfamily protein | chr1:3031264-3033415 FORWARD LENGTH=370
	103	Prupe.6G308500	Pp06	27763776	27766976	AT1G09380.1 | Symbols: | nodulin MtN21 /EamA-like transporter family protein | chr1:3026351-3029322 REVERSE LENGTH=374
	104	Prupe.6G308600	Pp06	27767881	27771058	AT1G10630.1 | Symbols: ATARFA1F, ARFA1F | ADP-ribosylation factor A1F | chr1:3513189-3514230 REVERSE LENGTH=181
	105	Prupe.6G308700	Pp06	27771723	27772787	AT3G49340.1 | Symbols: | Cysteine proteinases superfamily protein | chr3:18293347-18294577 REVERSE LENGTH=341
	106	Prupe.6G308800	Pp06	27773106	27774629	AT5G02270.1 | Symbols: ATNAP9, NAP9 | non-intrinsic ABC protein 9 | chr5:467269-469041 REVERSE LENGTH=328
	107	Prupe.6G308900	Pp06	27780390	27781669	AT1G72680.1 | Symbols: ATCAD1, CAD1 | cinnamyl-alcohol dehydrogenase | chr1:27359346-27360876 REVERSE LENGTH=355
	108	Prupe.6G309000	Pp06	27781683	27783008	AT5G64700.1 | Symbols: | nodulin MtN21 /EamA-like transporter family protein | chr5:25865190-25866845 REVERSE LENGTH=359
	109	Prupe.6G309100	Pp06	27786797	27789083	AT5G02280.1 | Symbols: | SNARE-like superfamily protein | chr5:469377-470129 FORWARD LENGTH=141
	110	Prupe.6G309200	Pp06	27789478	27790065	AT1G09360.1 | Symbols: | Plant invertase/pectin methylesterase inhibitor superfamily protein | chr1:3021802-3022368 FORWARD LENGTH=188
	111	Prupe.6G309300	Pp06	27791010	27791534	AT1G09360.1 | Symbols: | Plant invertase/pectin methylesterase inhibitor superfamily protein | chr1:3021802-3022368 FORWARD LENGTH=188
	112	Prupe.6G309400	Pp06	27801707	27803319	AT1G56600.1 | Symbols: AtGolS2, GolS2 | galactinol synthase 2 | chr1:21207620-21209291 FORWARD LENGTH=335
	113	Prupe.6G309500	Pp06	27805420	27809030	AT1G09340.1 | Symbols: CRB, CSP41B, HIP1.3 | chloroplast RNA binding | chr1:3015473-3018035 FORWARD LENGTH=378
	114	Prupe.6G309600	Pp06	27809304	27812703	AT1G56590.1 | Symbols: ZIP4 | Clathrin adaptor complexes medium subunit family protein | chr1:21202250-21204697 REVERSE LENGTH=415
	115	Prupe.6G309700	Pp06	27812711	27814788	AT4G15510.1 | Symbols: | Photosystem II reaction center PsbP family protein | chr4:8860701-8862529 FORWARD LENGTH=287
	116	Prupe.6G309800	Pp06	27815656	27819789	AT1G56560.1 | Symbols: | Plant neutral invertase family protein | chr1:21192593-21194948 FORWARD LENGTH=616
	117	Prupe.6G309900	Pp06	27820349	27824039	AT1G61040.1 | Symbols: VIP5 | plus-3 domain-containing protein | chr1:22483817-22485748 FORWARD LENGTH=643
	118	Prupe.6G310000	Pp06	27824079	27826710	AT1G56570.1 | Symbols: | Tetratricopeptide repeat (TPR)-like superfamily protein | chr1:21195804-21197721 FORWARD LENGTH=611
	119	Prupe.6G310100	Pp06	27826927	27829804	AT1G08070.1 | Symbols: OTP82 | Tetratricopeptide repeat (TPR)-like superfamily protein | chr1:2514374-2516599 REVERSE LENGTH=741
	120	Prupe.6G310200	Pp06	27829981	27831176	AT1G09320.1 | Symbols: | agenet domain-containing protein | chr1:3010270-3012228 REVERSE LENGTH=517
	121	Prupe.6G310400	Pp06	27835293	27840939	AT1G09300.1 | Symbols: | Metallopeptidase M24 family protein | chr1:3003981-3008131 FORWARD LENGTH=493
	122	Prupe.6G310500	Pp06	27841446	27842672	AT3G56880.1 | Symbols: | VQ motif-containing protein | chr3:21060044-21060781 FORWARD LENGTH=245
	123	Prupe.6G310600	Pp06	27843376	27847283	AT1G09280.1 | Symbols: | CONTAINS InterPro DOMAIN/s: Rhodanese-like (InterPro:IPR001763), Serine hydrolase (InterPro:IPR005645)
	124	Prupe.6G310800	Pp06	27848942	27852426	AT1G09270.2 | Symbols: IMPA-4 | importin alpha isoform 4 | chr1:2994506-2997833 FORWARD LENGTH=538
