# Supplementary material for: Construction of a high-density SNP-based genetic map and identification of fruit-related QTLs and candidate genes in peach [Prunus persica (L.) Batsch]
Source: BMC Plant Biol. 2020 Sep 23;20:438. doi: 10.1186/s12870-020-02557-3 (PMC7510285; doi:10.1186/s12870-020-02557-3)
Supplement: Supplementary file 11 — Additional file 11 Table S2. Candidate genes related to fruit quality traits, including fruit weight, fruit diameter, fruit development period, percentage of red skin colour, fruit eating quality, fruit flavour, red in flesh, red around pit, adherence to pit and fruit fibre content. [file 12870_2020_2557_MOESM11_ESM.xlsx]

## Sheet: Candidate genes
Additional file 11: Table S2. Candidate genes related to fruit quality traits, including fruit weight, fruit diameter, fruit development period, percentage of red skin color, fruit eating quality, fruit flavor, red in flesh, red around pit, adherence to pit and fruit fiber content.
Trait	#	Name	Chr	Start	End	BLAST
Fruit weight(FW)/Fruit diameter(FD)	1	Prupe.5G063000	Pp05	7709542	7711829	AT4G02570.4 | Symbols: CUL1 | cullin 1 | chr4:1129315-1133435 FORWARD LENGTH=738
	2	Prupe.5G063100	Pp05	7712204	7713589	AT4G02570.4 | Symbols: CUL1 | cullin 1 | chr4:1129315-1133435 FORWARD LENGTH=738
	3	Prupe.5G063200	Pp05	7715398	7718388	AT4G02570.4 | Symbols: CUL1 | cullin 1 | chr4:1129315-1133435 FORWARD LENGTH=738
	4	Prupe.5G063300	Pp05	7728357	7729679	AT4G02570.4 | Symbols: CUL1 | cullin 1 | chr4:1129315-1133435 FORWARD LENGTH=738
	5	Prupe.5G063400	Pp05	7730913	7733071	AT5G53110.1 | Symbols: | RING/U-box superfamily protein | chr5:21529022-21533008 FORWARD LENGTH=382
	6	Prupe.5G063500	Pp05	7735128	7736354	AT4G02570.4 | Symbols: CUL1 | cullin 1 | chr4:1129315-1133435 FORWARD LENGTH=738
	7	Prupe.5G063700	Pp05	7760179	7763328	AT4G02570.4 | Symbols: CUL1 | cullin 1 | chr4:1129315-1133435 FORWARD LENGTH=738
	8	Prupe.5G063800	Pp05	7766201	7773057	AT3G60340.2 | Symbols: | alpha/beta-Hydrolases superfamily protein | chr3:22304395-22306389 FORWARD LENGTH=338
	9	Prupe.5G063900	Pp05	7774673	7778734	AT2G35680.1 | Symbols: | Phosphotyrosine protein phosphatases superfamily protein | chr2:14997004-14998590 REVERSE LENGTH=337
	10	Prupe.4G234000	Pp04	15093143	15093721	AT2G15042.1 | Symbols: | Leucine-rich repeat (LRR) family protein | chr2:6510165-6512335 FORWARD LENGTH=543
	11	Prupe.4G234100	Pp04	15099737	15104285	AT5G55580.1 | Symbols: | Mitochondrial transcription termination factor family protein | chr5:22515601-22517408 FORWARD LENGTH=496
	12	Prupe.4G234200	Pp04	15106954	15109962	AT1G45616.1 | Symbols: AtRLP6, RLP6 | receptor like protein 6 | chr1:17183550-17186534 REVERSE LENGTH=994
	13	Prupe.4G234300	Pp04	15118949	15119512	AT1G76760.1 | Symbols: ATY1, TRX-Y1, TY1 | thioredoxin Y1 | chr1:28811873-28812948 REVERSE LENGTH=172
	14	Prupe.4G234400	Pp04	15121953	15125531	AT5G55580.1 | Symbols: | Mitochondrial transcription termination factor family protein | chr5:22515601-22517408 FORWARD LENGTH=496
	15	Prupe.4G234500	Pp04	15126209	15127877	AT5G10980.1 | Symbols: | Histone superfamily protein | chr5:3472591-3473349 REVERSE LENGTH=136
	16	Prupe.4G234600	Pp04	15128903	15132685	AT2G05160.1 | Symbols: | CCCH-type zinc fingerfamily protein with RNA-binding domain | chr2:1859011-1860931 REVERSE LENGTH=536
	17	Prupe.4G234700	Pp04	15149791	15150697	AT3G20180.1 | Symbols: | Copper transport protein family | chr3:7043385-7043841 REVERSE LENGTH=118
	18	Prupe.4G234800	Pp04	15159385	15160512	AT4G05030.1 | Symbols: | Copper transport protein family | chr4:2576790-2577974 REVERSE LENGTH=110
	19	Prupe.4G235000	Pp04	15165204	15175086	AT3G13070.1 | Symbols: | CBS domain-containing protein / transporter associated domain-containing protein | chr3:4191511-4195112 REVERSE LENGTH=661
	20	Prupe.4G235100	Pp04	15183012	15189462	AT3G13080.1 | Symbols: ATMRP3, MRP3, ABCC3 | multidrug resistance-associated protein 3 | chr3:4196019-4201250 REVERSE LENGTH=1514
	21	Prupe.4G235200	Pp04	15200039	15206329	AT3G13080.1 | Symbols: ATMRP3, MRP3, ABCC3 | multidrug resistance-associated protein 3 | chr3:4196019-4201250 REVERSE LENGTH=1514
	22	Prupe.4G235300	Pp04	15227146	15233729	AT3G13080.1 | Symbols: ATMRP3, MRP3, ABCC3 | multidrug resistance-associated protein 3 | chr3:4196019-4201250 REVERSE LENGTH=1514
	23	Prupe.4G235500	Pp04	15245119	15246656	AT3G26320.1 | Symbols: CYP71B36 | cytochrome P450, family 71, subfamily B, polypeptide 36 | chr3:9644383-9646064 REVERSE LENGTH=500
	24	Prupe.4G235600	Pp04	15249066	15252950	AT5G07990.1 | Symbols: TT7, CYP75B1, D501 | Cytochrome P450 superfamily protein | chr5:2560437-2562859 FORWARD LENGTH=513
	25	Prupe.4G235700	Pp04	15261435	15267501	AT5G07990.1 | Symbols: TT7, CYP75B1, D501 | Cytochrome P450 superfamily protein | chr5:2560437-2562859 FORWARD LENGTH=513
	26	Prupe.4G235800	Pp04	15272069	15274068	AT5G07990.1 | Symbols: TT7, CYP75B1, D501 | Cytochrome P450 superfamily protein | chr5:2560437-2562859 FORWARD LENGTH=513
	27	Prupe.4G235900	Pp04	15290590	15292373	AT5G07990.1 | Symbols: TT7, CYP75B1, D501 | Cytochrome P450 superfamily protein | chr5:2560437-2562859 FORWARD LENGTH=513
	28	Prupe.4G236000	Pp04	15292611	15292958	AT4G16295.1 | Symbols: SPH1 | S-protein homologue 1 | chr4:9215680-9216135 REVERSE LENGTH=151
	29	Prupe.4G236100	Pp04	15298854	15300910	AT4G39620.1 | Symbols: EMB2453, ATPPR5 | Tetratricopeptide repeat (TPR)-like superfamily protein | chr4:18395294-18397578 FORWARD LENGTH=563
	30	Prupe.4G236200	Pp04	15303177	15304170	AT3G06240.1 | Symbols: | F-box family protein | chr3:1887336-1888619 FORWARD LENGTH=427
	31	Prupe.4G236300	Pp04	15304245	15304544	AT3G06240.1 | Symbols: | F-box family protein | chr3:1887336-1888619 FORWARD LENGTH=427
	32	Prupe.4G236400	Pp04	15308132	15309660	AT3G06240.1 | Symbols: | F-box family protein | chr3:1887336-1888619 FORWARD LENGTH=427
	33	Prupe.4G236500	Pp04	15316450	15318444	AT4G27190.1 | Symbols: | NB-ARC domain-containing disease resistance protein | chr4:13620977-13623934 REVERSE LENGTH=985
	34	Prupe.4G236600	Pp04	15359764	15361470	AT1G22400.1 | Symbols: UGT85A1, ATUGT85A1 | UDP-Glycosyltransferase superfamily protein | chr1:7903851-7906607 REVERSE LENGTH=489
	35	Prupe.4G236700	Pp04	15420484	15422219	AT1G22400.1 | Symbols: UGT85A1, ATUGT85A1 | UDP-Glycosyltransferase superfamily protein | chr1:7903851-7906607 REVERSE LENGTH=489
	36	Prupe.4G236800	Pp04	15435104	15436808	AT1G22400.1 | Symbols: UGT85A1, ATUGT85A1 | UDP-Glycosyltransferase superfamily protein | chr1:7903851-7906607 REVERSE LENGTH=489
	37	Prupe.4G236900	Pp04	15437261	15438131	AT1G22370.2 | Symbols: AtUGT85A5, UGT85A5 | UDP-glucosyl transferase 85A5 | chr1:7898116-7899879 REVERSE LENGTH=479
	38	Prupe.4G237000	Pp04	15449753	15452056	AT1G22400.1 | Symbols: UGT85A1, ATUGT85A1 | UDP-Glycosyltransferase superfamily protein | chr1:7903851-7906607 REVERSE LENGTH=489
	39	Prupe.4G237100	Pp04	15452203	15453721	AT1G22370.2 | Symbols: AtUGT85A5, UGT85A5 | UDP-glucosyl transferase 85A5 | chr1:7898116-7899879 REVERSE LENGTH=479
	40	Prupe.4G237200	Pp04	15457961	15458335	AT1G22400.1 | Symbols: UGT85A1, ATUGT85A1 | UDP-Glycosyltransferase superfamily protein | chr1:7903851-7906607 REVERSE LENGTH=489
	41	Prupe.4G237300	Pp04	15492550	15495408	AT1G22400.1 | Symbols: UGT85A1, ATUGT85A1 | UDP-Glycosyltransferase superfamily protein | chr1:7903851-7906607 REVERSE LENGTH=489
	42	Prupe.4G237400	Pp04	15500905	15502506	AT1G66345.1 | Symbols: | Pentatricopeptide repeat (PPR) superfamily protein | chr1:24737719-24739353 FORWARD LENGTH=544
	43	Prupe.4G237500	Pp04	15505902	15510507	AT3G06240.1 | Symbols: | F-box family protein | chr3:1887336-1888619 FORWARD LENGTH=427
	44	Prupe.4G237600	Pp04	15513027	15515784	AT3G53230.1 | Symbols: | ATPase, AAA-type, CDC48 protein | chr3:19723416-19726489 FORWARD LENGTH=815
	45	Prupe.4G237700	Pp04	15517826	15526657	AT4G21380.1 | Symbols: ARK3, RK3 | receptor kinase 3 | chr4:11389219-11393090 REVERSE LENGTH=850
	46	Prupe.4G237800	Pp04	15528293	15530287	AT4G21380.1 | Symbols: ARK3, RK3 | receptor kinase 3 | chr4:11389219-11393090 REVERSE LENGTH=850
	47	Prupe.4G237900	Pp04	15531352	15534119	AT5G25120.1 | Symbols: CYP71B11 | ytochrome p450, family 71, subfamily B, polypeptide 11 | chr5:8662851-8664432 FORWARD LENGTH=496
	48	Prupe.4G238000	Pp04	15539962	15543158	AT3G26300.1 | Symbols: CYP71B34 | cytochrome P450, family 71, subfamily B, polypeptide 34 | chr3:9639199-9640866 REVERSE LENGTH=500
	49	Prupe.4G238100	Pp04	15564447	15565456	AT2G24180.1 | Symbols: CYP71B6 | cytochrome p450 71b6 | chr2:10281890-10283589 FORWARD LENGTH=503
	50	Prupe.4G238200	Pp04	15592949	15593524	AT5G25120.1 | Symbols: CYP71B11 | ytochrome p450, family 71, subfamily B, polypeptide 11 | chr5:8662851-8664432 FORWARD LENGTH=496
	51	Prupe.4G238300	Pp04	15605928	15607313	AT3G26300.1 | Symbols: CYP71B34 | cytochrome P450, family 71, subfamily B, polypeptide 34 | chr3:9639199-9640866 REVERSE LENGTH=500
	52	Prupe.4G238400	Pp04	15619531	15628820	AT1G79460.1 | Symbols: GA2, KS, ATKS, ATKS1, KS1 | Terpenoid cyclases/Protein prenyltransferases superfamily protein | chr1:29890568-29894436 FORWARD LENGTH=785
	53	Prupe.4G238600	Pp04	15645853	15649361	AT3G26300.1 | Symbols: CYP71B34 | cytochrome P450, family 71, subfamily B, polypeptide 34 | chr3:9639199-9640866 REVERSE LENGTH=500
	54	Prupe.4G238800	Pp04	15675989	15678140	AT3G25810.1 | Symbols: | Terpenoid cyclases/Protein prenyltransferases superfamily protein | chr3:9430805-9433844 FORWARD LENGTH=598
	55	Prupe.4G238900	Pp04	15686265	15689651	AT5G23960.2 | Symbols: TPS21 | terpene synthase 21 | chr5:8092969-8095128 FORWARD LENGTH=545
	56	Prupe.4G239000	Pp04	15690686	15690983	AT1G11925.1 | Symbols: | Stigma-specific Stig1 family protein | chr1:4026195-4026617 REVERSE LENGTH=140
	57	Prupe.4G239100	Pp04	15705433	15707696	AT3G48280.1 | Symbols: CYP71A25 | cytochrome P450, family 71, subfamily A, polypeptide 25 | chr3:17879594-17881164 FORWARD LENGTH=490
	58	Prupe.4G239200	Pp04	15718013	15720615	AT5G25120.1 | Symbols: CYP71B11 | ytochrome p450, family 71, subfamily B, polypeptide 11 | chr5:8662851-8664432 FORWARD LENGTH=496
	59	Prupe.4G239300	Pp04	15727412	15729013	AT4G36220.1 | Symbols: FAH1, CYP84A1 | ferulic acid 5-hydroxylase 1 | chr4:17137584-17139619 REVERSE LENGTH=520
	60	Prupe.4G239400	Pp04	15729168	15731290	AT3G13110.1 | Symbols: ATSERAT2;2, SAT-1, SAT-A, SAT3, SAT-M, SERAT2;2 | serine acetyltransferase 2;2 | chr3:4214939-4216114 REVERSE LENGTH=391
	61	Prupe.4G239500	Pp04	15742263	15743333	AT3G13110.1 | Symbols: ATSERAT2;2, SAT-1, SAT-A, SAT3, SAT-M, SERAT2;2 | serine acetyltransferase 2;2 | chr3:4214939-4216114 REVERSE LENGTH=391
	62	Prupe.4G239600	Pp04	15743850	15747012	AT3G13120.2 | Symbols: | Ribosomal protein S10p/S20e family protein | chr3:4220310-4221526 REVERSE LENGTH=191
	63	Prupe.4G239700	Pp04	15750907	15753330	AT5G55590.1 | Symbols: QRT1 | Pectin lyase-like superfamily protein | chr5:22519911-22521699 FORWARD LENGTH=380
	64	Prupe.4G239800	Pp04	15754361	15759838	AT5G55600.3 | Symbols: | agenet domain-containing protein / bromo-adjacent homology (BAH) domain-containing protein | chr5:22522232-22524796 REVERSE LENGTH=663
	65	Prupe.4G239900	Pp04	15762655	15765313	AT1G55915.1 | Symbols: | zinc ion binding | chr1:20907663-20909429 FORWARD LENGTH=404
	66	Prupe.4G240300	Pp04	15817263	15820307	AT5G51970.2 | Symbols: | GroES-like zinc-binding alcohol dehydrogenase family protein | chr5:21111820-21113284 FORWARD LENGTH=364
	67	Prupe.4G240500	Pp04	15823023	15824869	AT5G10530.1 | Symbols: | Concanavalin A-like lectin protein kinase family protein | chr5:3324978-3326933 REVERSE LENGTH=651
	68	Prupe.4G240600	Pp04	15835762	15837211	AT1G55910.1 | Symbols: ZIP11 | zinc transporter 11 precursor | chr1:20906161-20907225 FORWARD LENGTH=326
	69	Prupe.4G240700	Pp04	15841445	15843436	AT3G61220.1 | Symbols: | NAD(P)-binding Rossmann-fold superfamily protein | chr3:22663025-22664316 FORWARD LENGTH=296
	70	Prupe.4G240800	Pp04	15845737	15847400	AT2G24190.1 | Symbols: | NAD(P)-binding Rossmann-fold superfamily protein | chr2:10283740-10284934 REVERSE LENGTH=296
	71	Prupe.4G241000	Pp04	15852689	15855037	AT1G55910.1 | Symbols: ZIP11 | zinc transporter 11 precursor | chr1:20906161-20907225 FORWARD LENGTH=326
	72	Prupe.4G241100	Pp04	15857353	15858306	AT1G01800.1 | Symbols: | NAD(P)-binding Rossmann-fold superfamily protein | chr1:293396-294888 FORWARD LENGTH=295
	73	Prupe.4G241200	Pp04	15889256	15891292	AT5G10530.1 | Symbols: | Concanavalin A-like lectin protein kinase family protein | chr5:3324978-3326933 REVERSE LENGTH=651
	74	Prupe.4G241300	Pp04	15945969	15948945	AT5G06360.1 | Symbols: | Ribosomal protein S8e family protein | chr5:1944835-1946512 FORWARD LENGTH=260
	75	Prupe.4G241400	Pp04	15949529	15953269	AT1G78800.1 | Symbols: | UDP-Glycosyltransferase superfamily protein | chr1:29625859-29627941 REVERSE LENGTH=403
	76	Prupe.4G241500	Pp04	15953549	15958548	AT1G55900.2 | Symbols: TIM50 | Haloacid dehalogenase-like hydrolase (HAD) superfamily protein | chr1:20903163-20905420 FORWARD LENGTH=370
	77	Prupe.4G241800	Pp04	15967425	15971164	AT3G13170.1 | Symbols: ATSPO11-1 | Spo11/DNA topoisomerase VI, subunit A protein | chr3:4231560-4234192 REVERSE LENGTH=362
	78	Prupe.4G241900	Pp04	15971831	15973868	AT5G55630.2 | Symbols: KCO1, TPK1 | Outward rectifying potassium channel protein | chr5:22531718-22532893 FORWARD LENGTH=363
	79	Prupe.4G242000	Pp04	15983588	15986247	AT5G55630.2 | Symbols: KCO1, TPK1 | Outward rectifying potassium channel protein | chr5:22531718-22532893 FORWARD LENGTH=363
	80	Prupe.4G242200	Pp04	15993748	15996931	AT1G55880.1 | Symbols: | Pyridoxal-5'-phosphate-dependent enzyme family protein | chr1:20899292-20901140 REVERSE LENGTH=421
	81	Prupe.4G242600	Pp04	16007624	16013488	AT5G55660.1 | Symbols: | DEK domain-containing chromatin associated protein | chr5:22539375-22543142 FORWARD LENGTH=778
	82	Prupe.4G242700	Pp04	16019863	16021262	AT4G14540.1 | Symbols: NF-YB3 | nuclear factor Y, subunit B3 | chr4:8344663-8345148 FORWARD LENGTH=161
	83	Prupe.4G242800	Pp04	16029180	16034552	AT5G55670.1 | Symbols: | RNA-binding (RRM/RBD/RNP motifs) family protein | chr5:22544669-22546801 REVERSE LENGTH=710
	84	Prupe.4G242900	Pp04	16041401	16042777	AT5G54010.1 | Symbols: | UDP-Glycosyltransferase superfamily protein | chr5:21919819-21921180 REVERSE LENGTH=453
	85	Prupe.4G243300	Pp04	16068737	16073700	AT5G55700.1 | Symbols: BMY6, BAM4 | beta-amylase 4 | chr5:22551873-22554702 FORWARD LENGTH=531
	86	Prupe.4G243400	Pp04	16075994	16081581	AT1G63440.1 | Symbols: HMA5 | heavy metal atpase 5 | chr1:23527655-23531109 FORWARD LENGTH=995
	87	Prupe.4G243500	Pp04	16087429	16090365	AT1G21970.1 | Symbols: LEC1, EMB 212, EMB212, NF-YB9 | Histone superfamily protein | chr1:7727750-7729571 REVERSE LENGTH=238
	88	Prupe.4G243600	Pp04	16102814	16104179	AT3G56630.1 | Symbols: CYP94D2 | cytochrome P450, family 94, subfamily D, polypeptide 2 | chr3:20978953-20980512 FORWARD LENGTH=499
	89	Prupe.4G243700	Pp04	16112216	16120936	AT5G55760.1 | Symbols: SRT1 | sirtuin 1 | chr5:22567282-22570716 FORWARD LENGTH=473
	90	Prupe.4G243800	Pp04	16180477	16188187	AT4G25434.1 | Symbols: ATNUDT10, NUDT10 | nudix hydrolase homolog 10 | chr4:13004043-13005771 REVERSE LENGTH=277
	91	Prupe.4G244100	Pp04	16202096	16204123	AT5G55730.2 | Symbols: FLA1 | FASCICLIN-like arabinogalactan 1 | chr5:22558375-22560392 REVERSE LENGTH=424
	92	Prupe.4G244300	Pp04	16212855	16215484	AT1G21200.1 | Symbols: | sequence-specific DNA binding transcription factors | chr1:7421483-7422814 FORWARD LENGTH=443
	93	Prupe.4G244400	Pp04	16216579	16219247	AT5G13490.2 | Symbols: AAC2 | ADP/ATP carrier 2 | chr5:4336034-4337379 FORWARD LENGTH=385
	94	Prupe.4G244500	Pp04	16219795	16223489	AT2G22410.1 | Symbols: SLO1 | SLOW GROWTH 1 | chr2:9509035-9511080 FORWARD LENGTH=681
	95	Prupe.4G244600	Pp04	16225411	16231094	AT3G63530.2 | Symbols: BB, BB2 | RING/U-box superfamily protein | chr3:23456407-23457787 REVERSE LENGTH=248
	96	Prupe.4G244700	Pp04	16236902	16239284	AT5G59180.1 | Symbols: NRPB7 | DNA-directed RNA polymerase II | chr5:23883499-23884976 FORWARD LENGTH=176
	97	Prupe.4G244800	Pp04	16239644	16242980	AT3G19180.2 | Symbols: ARC6H, PARC6, ATCDP1, CDP1 | paralog of ARC6 | chr3:6632810-6636547 FORWARD LENGTH=748
	98	Prupe.4G244900	Pp04	16243786	16246228	AT1G48380.1 | Symbols: RHL1, HYP7 | root hair initiation protein root hairless 1 (RHL1) | chr1:17877637-17879203 REVERSE LENGTH=355
	99	Prupe.4G245300	Pp04	16271928	16272227	AT2G02650.1 | Symbols: | Ribonuclease H-like superfamily protein | chr2:735411-736546 FORWARD LENGTH=365
	100	Prupe.4G245700	Pp04	16295556	16310656	AT4G34890.1 | Symbols: ATXDH1, XDH1 | xanthine dehydrogenase 1 | chr4:16618736-16624983 REVERSE LENGTH=1361
	101	Prupe.4G245800	Pp04	16312077	16317360	AT3G57650.1 | Symbols: LPAT2 | lysophosphatidyl acyltransferase 2 | chr3:21349751-21352839 FORWARD LENGTH=389
	102	Prupe.4G245900	Pp04	16318997	16324982	AT3G57650.1 | Symbols: LPAT2 | lysophosphatidyl acyltransferase 2 | chr3:21349751-21352839 FORWARD LENGTH=389
	103	Prupe.4G246000	Pp04	16344472	16346407	AT5G41010.1 | Symbols: NRPB12, NRPD12, NRPE12 | DNA directed RNA polymerase, 7 kDa subunit | chr5:16424050-16424921 FORWARD LENGTH=51
	104	Prupe.4G246100	Pp04	16347760	16349143	AT5G17260.1 | Symbols: anac086, NAC086 | NAC domain containing protein 86 | chr5:5675323-5677912 REVERSE LENGTH=476
	105	Prupe.4G246200	Pp04	16354680	16362269	AT4G12620.1 | Symbols: ORC1B, ATORC1B, UNE13 | origin of replication complex 1B | chr4:7459812-7462253 REVERSE LENGTH=813
	106	Prupe.4G246500	Pp04	16368755	16371086	AT4G38180.1 | Symbols: FRS5 | FAR1-related sequence 5 | chr4:17906702-17909404 REVERSE LENGTH=788
	107	Prupe.4G246600	Pp04	16373050	16375263	AT1G72300.1 | Symbols: | Leucine-rich receptor-like protein kinase family protein | chr1:27217679-27220966 REVERSE LENGTH=1095
	108	Prupe.4G246800	Pp04	16376874	16378303	AT3G12080.1 | Symbols: emb2738 | GTP-binding family protein | chr3:3847851-3851980 FORWARD LENGTH=663
	109	Prupe.4G246900	Pp04	16380128	16385461	AT2G01050.1 | Symbols: | zinc ion binding;nucleic acid binding | chr2:68337-69884 REVERSE LENGTH=515
	110	Prupe.4G247000	Pp04	16385942	16387224	AT3G12080.1 | Symbols: emb2738 | GTP-binding family protein | chr3:3847851-3851980 FORWARD LENGTH=663
	111	Prupe.4G247100	Pp04	16419897	16421490	AT1G72300.1 | Symbols: | Leucine-rich receptor-like protein kinase family protein | chr1:27217679-27220966 REVERSE LENGTH=1095
	112	Prupe.4G247300	Pp04	16442035	16452405	AT3G12080.1 | Symbols: emb2738 | GTP-binding family protein | chr3:3847851-3851980 FORWARD LENGTH=663
	113	Prupe.4G247400	Pp04	16462296	16466294	AT1G50920.1 | Symbols: | Nucleolar GTP-binding protein | chr1:18870555-18872570 FORWARD LENGTH=671
	114	Prupe.4G247500	Pp04	16466789	16468306	AT1G08070.1 | Symbols: OTP82 | Tetratricopeptide repeat (TPR)-like superfamily protein | chr1:2514374-2516599 REVERSE LENGTH=741
	115	Prupe.4G247700	Pp04	16482037	16483592	AT4G33270.1 | Symbols: CDC20.1 | Transducin family protein / WD-40 repeat family protein | chr4:16044545-16046590 REVERSE LENGTH=457
	116	Prupe.4G247800	Pp04	16495968	16498953	AT3G08500.1 | Symbols: MYB83, AtMYB83 | myb domain protein 83 | chr3:2576958-2578072 REVERSE LENGTH=343
	117	Prupe.4G247900	Pp04	16503389	16504286	AT1G56590.1 | Symbols: ZIP4 | Clathrin adaptor complexes medium subunit family protein | chr1:21202250-21204697 REVERSE LENGTH=415
	118	Prupe.4G248000	Pp04	16510904	16515269	AT5G12860.1 | Symbols: DiT1 | dicarboxylate transporter 1 | chr5:4059927-4061919 REVERSE LENGTH=557
	119	Prupe.4G248100	Pp04	16522995	16525358	AT1G49390.1 | Symbols: | 2-oxoglutarate (2OG) and Fe(II)-dependent oxygenase superfamily protein | chr1:18279600-18280873 FORWARD LENGTH=348
	120	Prupe.4G248200	Pp04	16530375	16534967	AT1G49390.1 | Symbols: | 2-oxoglutarate (2OG) and Fe(II)-dependent oxygenase superfamily protein | chr1:18279600-18280873 FORWARD LENGTH=348
	121	Prupe.4G248300	Pp04	16572312	16574906	AT5G20400.1 | Symbols: | 2-oxoglutarate (2OG) and Fe(II)-dependent oxygenase superfamily protein | chr5:6894871-6896185 FORWARD LENGTH=348
	122	Prupe.4G248400	Pp04	16583651	16585489	AT5G20400.1 | Symbols: | 2-oxoglutarate (2OG) and Fe(II)-dependent oxygenase superfamily protein | chr5:6894871-6896185 FORWARD LENGTH=348
	123	Prupe.4G248600	Pp04	16602327	16605042	AT5G20400.1 | Symbols: | 2-oxoglutarate (2OG) and Fe(II)-dependent oxygenase superfamily protein | chr5:6894871-6896185 FORWARD LENGTH=348
	124	Prupe.4G248700	Pp04	16608772	16611634	AT5G17680.1 | Symbols: | disease resistance protein (TIR-NBS-LRR class), putative | chr5:5822999-5827153 FORWARD LENGTH=1294
	125	Prupe.4G248800	Pp04	16628572	16633841	AT1G51340.2 | Symbols: | MATE efflux family protein | chr1:19032021-19034681 FORWARD LENGTH=515
	126	Prupe.4G248900	Pp04	16634161	16638296	AT5G12850.1 | Symbols: | CCCH-type zinc finger protein with ARM repeat domain | chr5:4057068-4059188 FORWARD LENGTH=706
	127	Prupe.4G249300	Pp04	16661949	16671676	AT1G51350.1 | Symbols: | ARM repeat superfamily protein | chr1:19035851-19038738 FORWARD LENGTH=666
	128	Prupe.4G249500	Pp04	16671768	16675615	AT5G19855.1 | Symbols: | Chaperonin-like RbcX protein | chr5:6712166-6713445 REVERSE LENGTH=203
	129	Prupe.4G249600	Pp04	16678308	16681595	AT1G54250.1 | Symbols: ATRPABC16.5, NRPB8A, NRPE8A | RNA polymerase Rpb8 | chr1:20255210-20256335 FORWARD LENGTH=146
	130	Prupe.4G249700	Pp04	16683902	16688703	AT3G20890.1 | Symbols: | RNA-binding (RRM/RBD/RNP motifs) family protein | chr3:7319939-7321054 FORWARD LENGTH=292
Percentage of red skin color(PSC)	1	Prupe.3G120500	Pp03	10675857	10676578	AT5G67080.1 | Symbols: MAPKKK19 | mitogen-activated protein kinase kinase kinase 19 | chr5:26772726-26773760 FORWARD LENGTH=344
	2	Prupe.3G120600	Pp03	10682324	10683640	AT5G45890.1 | Symbols: SAG12 | senescence-associated gene 12 | chr5:18613300-18614759 FORWARD LENGTH=346
	3	Prupe.3G120700	Pp03	10684975	10685508	AT5G67080.1 | Symbols: MAPKKK19 | mitogen-activated protein kinase kinase kinase 19 | chr5:26772726-26773760 FORWARD LENGTH=344
	4	Prupe.3G120900	Pp03	10703467	10704894	AT5G50260.1 | Symbols: | Cysteine proteinases superfamily protein | chr5:20455605-20456862 FORWARD LENGTH=361
	5	Prupe.3G121000	Pp03	10711539	10712534	AT5G67080.1 | Symbols: MAPKKK19 | mitogen-activated protein kinase kinase kinase 19 | chr5:26772726-26773760 FORWARD LENGTH=344
	6	Prupe.3G121100	Pp03	10733503	10739403	AT2G42590.2 | Symbols: GRF9, GF14 MU | general regulatory factor 9 | chr2:17732118-17733775 REVERSE LENGTH=262
	7	Prupe.3G121200	Pp03	10740514	10744776	AT4G21470.1 | Symbols: ATFMN/FHY, FMN/FHY | riboflavin kinase/FMN hydrolase | chr4:11431284-11433197 FORWARD LENGTH=379
	8	Prupe.3G121300	Pp03	10766814	10771213	AT1G16890.2 | Symbols: UBC36, UBC13B | ubiquitin-conjugating enzyme 36 | chr1:5776550-5778327 REVERSE LENGTH=153
	9	Prupe.3G121600	Pp03	10807903	10812362	AT2G42580.1 | Symbols: TTL3, VIT | tetratricopetide-repeat thioredoxin-like 3 | chr2:17728855-17731461 FORWARD LENGTH=691
	10	Prupe.3G121700	Pp03	10831184	10834800	AT1G05670.2 | Symbols: | Pentatricopeptide repeat (PPR-like) superfamily protein | chr1:1698574-1700799 REVERSE LENGTH=741
	11	Prupe.4G265800	Pp04	19831813	19837118	AT5G19400.2 | Symbols: SMG7 | Telomerase activating protein Est1 | chr5:6540603-6544262 FORWARD LENGTH=1059
Edible quality(EQ)	1	Prupe.1G207800	Pp01	21338916	21339705	AT3G46020.1 | Symbols: | RNA-binding (RRM/RBD/RNP motifs) family protein | chr3:16912511-16913250 REVERSE LENGTH=102
	2	Prupe.1G254700	Pp01	26563941	26569385	AT1G60200.1 | Symbols: | splicing factor PWI domain-containing protein / RNA recognition motif (RRM)-containing protein | chr1:22200882-22205241 REVERSE LENGTH=899
	3	Prupe.1G254800	Pp01	26569795	26571820	AT1G70330.1 | Symbols: ENT1,AT, ENT1 | equilibrative nucleotide transporter 1 | chr1:26502920-26504360 FORWARD LENGTH=450
	4	Prupe.1G254900	Pp01	26578851	26581479	AT3G59110.1 | Symbols: | Protein kinase superfamily protein | chr3:21855673-21857847 FORWARD LENGTH=512
	5	Prupe.1G255000	Pp01	26581535	26584014	AT1G60190.1 | Symbols: | ARM repeat superfamily protein | chr1:22198403-22200463 FORWARD LENGTH=686
	6	Prupe.1G255100	Pp01	26585985	26587731	AT1G10550.1 | Symbols: XTH33, XET | xyloglucan: xyloglucosyl transferase 33 | chr1:3479257-3480957 REVERSE LENGTH=310
	7	Prupe.1G255200	Pp01	26587861	26593364	AT1G23800.1 | Symbols: ALDH2B7, ALDH2B | aldehyde dehydrogenase 2B7 | chr1:8412238-8414804 REVERSE LENGTH=534
	8	Prupe.1G255300	Pp01	26605675	26609290	AT1G23820.1 | Symbols: SPDS1 | spermidine synthase 1 | chr1:8420278-8422724 FORWARD LENGTH=378
	9	Prupe.1G255500	Pp01	26613248	26616041	AT4G19170.1 | Symbols: NCED4, CCD4 | nine-cis-epoxycarotenoid dioxygenase 4 | chr4:10481835-10483622 FORWARD LENGTH=595
	10	Prupe.1G255900	Pp01	26621959	26625385	AT1G23860.4 | Symbols: RSZP21, RSZ21, At-RSZ21 | RS-containing zinc finger protein 21 | chr1:8428091-8429164 REVERSE LENGTH=183
	11	Prupe.1G256000	Pp01	26627258	26633265	AT1G60160.1 | Symbols: | Potassium transporter family protein | chr1:22188330-22191395 REVERSE LENGTH=827
	12	Prupe.1G256100	Pp01	26638043	26643996	AT1G70300.1 | Symbols: KUP6 | K+ uptake permease 6 | chr1:26477993-26481233 REVERSE LENGTH=782
	13	Prupe.1G256200	Pp01	26652367	26657380	AT1G60140.1 | Symbols: ATTPS10, TPS10 | trehalose phosphate synthase | chr1:22177246-22180073 REVERSE LENGTH=861
	14	Prupe.1G256300	Pp01	26659953	26663649	AT1G70280.2 | Symbols: | NHL domain-containing protein | chr1:26466086-26468471 REVERSE LENGTH=509
	15	Prupe.1G256400	Pp01	26663999	26666017	AT1G23890.2 | Symbols: | NHL domain-containing protein | chr1:8438900-8440803 REVERSE LENGTH=400
	16	Prupe.1G256500	Pp01	26667841	26677819	AT1G60070.1 | Symbols: | Adaptor protein complex AP-1, gamma subunit | chr1:22142944-22149296 REVERSE LENGTH=862
	17	Prupe.1G256600	Pp01	26680084	26681908	AT5G40250.1 | Symbols: | RING/U-box superfamily protein | chr5:16086056-16087186 FORWARD LENGTH=376
	18	Prupe.1G256800	Pp01	26690780	26697847	AT5G26830.1 | Symbols: | Threonyl-tRNA synthetase | chr5:9437351-9441568 FORWARD LENGTH=709
	19	Prupe.1G256900	Pp01	26698750	26700940	AT1G60060.1 | Symbols: | Serine/threonine-protein kinase WNK (With No Lysine)-related | chr1:22139282-22141585 FORWARD LENGTH=386
	20	Prupe.1G257100	Pp01	26727229	26729207	AT3G28050.1 | Symbols: | nodulin MtN21 /EamA-like transporter family protein | chr3:10442984-10445216 FORWARD LENGTH=367
	21	Prupe.1G257200	Pp01	26734934	26737470	AT5G40230.1 | Symbols: | nodulin MtN21 /EamA-like transporter family protein | chr5:16079814-16081735 REVERSE LENGTH=370
Red in Flesh(RF)	1	Prupe.1G230600	Pp01	24428427	24429735	AT5G25120.1 | Symbols: CYP71B11 | ytochrome p450, family 71, subfamily B, polypeptide 11 | chr5:8662851-8664432 FORWARD LENGTH=496
	2	Prupe.1G230700	Pp01	24436231	24438561	AT2G45550.1 | Symbols: CYP76C4 | cytochrome P450, family 76, subfamily C, polypeptide 4 | chr2:18773541-18775654 REVERSE LENGTH=511
	3	Prupe.1G230800	Pp01	24440246	24442335	AT2G45550.1 | Symbols: CYP76C4 | cytochrome P450, family 76, subfamily C, polypeptide 4 | chr2:18773541-18775654 REVERSE LENGTH=511
	4	Prupe.1G230900	Pp01	24478389	24480327	AT2G45550.1 | Symbols: CYP76C4 | cytochrome P450, family 76, subfamily C, polypeptide 4 | chr2:18773541-18775654 REVERSE LENGTH=511
	5	Prupe.1G231000	Pp01	24481536	24485868	AT2G45550.1 | Symbols: CYP76C4 | cytochrome P450, family 76, subfamily C, polypeptide 4 | chr2:18773541-18775654 REVERSE LENGTH=511
	6	Prupe.1G231100	Pp01	24598200	24599220	AT4G34950.1 | Symbols: | Major facilitator superfamily protein | chr4:16642544-16644759 REVERSE LENGTH=567
	7	Prupe.1G231200	Pp01	24605597	24606985	AT2G01050.1 | Symbols: | zinc ion binding;nucleic acid binding | chr2:68337-69884 REVERSE LENGTH=515
	8	Prupe.1G231300	Pp01	24644519	24646469	AT2G45550.1 | Symbols: CYP76C4 | cytochrome P450, family 76, subfamily C, polypeptide 4 | chr2:18773541-18775654 REVERSE LENGTH=511
	9	Prupe.1G231400	Pp01	24662022	24664065	AT2G45550.1 | Symbols: CYP76C4 | cytochrome P450, family 76, subfamily C, polypeptide 4 | chr2:18773541-18775654 REVERSE LENGTH=511
	10	Prupe.1G231600	Pp01	24670788	24673255	AT3G57810.3 | Symbols: | Cysteine proteinases superfamily protein | chr3:21416336-21417809 FORWARD LENGTH=317
	11	Prupe.1G232000	Pp01	24691694	24695147	AT5G14230.1 | Symbols: | CONTAINS InterPro DOMAIN/s: Ankyrin repeat-containing domain (InterPro:IPR020683), Ankyrin repeat (InterPro:IPR002110)
	12	Prupe.1G232100	Pp01	24695563	24704327	AT1G27900.1 | Symbols: | RNA helicase family protein | chr1:9715615-9720346 REVERSE LENGTH=700
	13	Prupe.1G232300	Pp01	24707305	24715583	AT1G67550.1 | Symbols: URE | urease | chr1:25312842-25316911 FORWARD LENGTH=838
	14	Prupe.1G232400	Pp01	24716096	24721002	AT1G67560.1 | Symbols: LOX6 | PLAT/LH2 domain-containing lipoxygenase family protein | chr1:25319926-25324117 FORWARD LENGTH=917
	15	Prupe.1G232500	Pp01	24720691	24723411	AT5G63380.1 | Symbols: | AMP-dependent synthetase and ligase family protein | chr5:25387581-25390026 REVERSE LENGTH=562
	16	Prupe.1G232700	Pp01	24737910	24745832	AT1G67580.2 | Symbols: | Protein kinase superfamily protein | chr1:25327727-25330965 REVERSE LENGTH=752
	17	Prupe.1G232800	Pp01	24753887	24757405	AT1G67590.1 | Symbols: | Remorin family protein | chr1:25333137-25334472 REVERSE LENGTH=347
	18	Prupe.1G232900	Pp01	24765420	24769881	AT1G24340.1 | Symbols: EMB260, EMB2421 | FAD/NAD(P)-binding oxidoreductase family protein | chr1:8635416-8638866 FORWARD LENGTH=709
	19	Prupe.1G233000	Pp01	24770634	24772635	AT1G67600.1 | Symbols: | Acid phosphatase/vanadium-dependent haloperoxidase-related protein | chr1:25336701-25337455 REVERSE LENGTH=163
	20	Prupe.1G233100	Pp01	24773132	24780086	AT1G27880.1 | Symbols: | DEAD/DEAH box RNA helicase family protein | chr1:9708940-9713901 FORWARD LENGTH=911
	21	Prupe.1G233300	Pp01	24790180	24792840	AT1G67620.1 | Symbols: | Lojap-related protein | chr1:25340585-25341770 FORWARD LENGTH=184
	22	Prupe.1G233400	Pp01	24793418	24796736	AT1G24360.1 | Symbols: | NAD(P)-binding Rossmann-fold superfamily protein | chr1:8640820-8643283 FORWARD LENGTH=319
	23	Prupe.1G233600	Pp01	24799815	24801287	AT5G14280.1 | Symbols: | DNA-binding storekeeper protein-related | chr5:4609123-4611444 FORWARD LENGTH=572
	24	Prupe.1G233700	Pp01	24801288	24806356	AT1G67630.1 | Symbols: POLA2 | DNA polymerase alpha 2 | chr1:25344573-25348287 REVERSE LENGTH=620
	25	Prupe.1G233800	Pp01	24807289	24809704	AT1G24400.1 | Symbols: LHT2, AATL2, ATLHT2 | lysine histidine transporter 2 | chr1:8651563-8653561 REVERSE LENGTH=441
	26	Prupe.1G233900	Pp01	24811434	24815190	AT3G01750.1 | Symbols: | Ankyrin repeat family protein | chr3:270615-272691 FORWARD LENGTH=664
	27	Prupe.1G234000	Pp01	24816930	24819856	AT1G13440.1 | Symbols: GAPC-2, GAPC2 | glyceraldehyde-3-phosphate dehydrogenase C2 | chr1:4608465-4610494 REVERSE LENGTH=338
	28	Prupe.1G234100	Pp01	24826802	24828279	AT3G48140.1 | Symbols: | B12D protein | chr3:17778471-17779299 FORWARD LENGTH=88
	29	Prupe.1G234200	Pp01	24831348	24837022	AT3G26020.2 | Symbols: | Protein phosphatase 2A regulatory B subunit family protein | chr3:9514363-9516585 FORWARD LENGTH=510
	30	Prupe.1G234400	Pp01	24837500	24842025	AT3G26020.2 | Symbols: | Protein phosphatase 2A regulatory B subunit family protein | chr3:9514363-9516585 FORWARD LENGTH=510
	31	Prupe.1G234500	Pp01	24843056	24851305	AT1G67690.1 | Symbols: | Zincin-like metalloproteases family protein | chr1:25369086-25373730 FORWARD LENGTH=710
	32	Prupe.1G234700	Pp01	24867898	24869129	AT5G28780.1 | Symbols: | PIF1 helicase | chr5:10812907-10814173 REVERSE LENGTH=337
	33	Prupe.1G234800	Pp01	24878247	24882492	AT1G67680.1 | Symbols: | SRP72 RNA-binding domain | chr1:25365962-25368464 REVERSE LENGTH=664
	34	Prupe.1G234900	Pp01	24884149	24888664	AT3G26000.1 | Symbols: | Ribonuclease inhibitor | chr3:9507042-9508542 REVERSE LENGTH=453
	35	Prupe.1G235100	Pp01	24890738	24892629	AT1G67660.1 | Symbols: | Restriction endonuclease, type II-like superfamily protein | chr1:25363587-25365069 FORWARD LENGTH=355
	36	Prupe.1G235200	Pp01	24892813	24897195	AT1G13450.1 | Symbols: GT-1 | Homeodomain-like superfamily protein | chr1:4612999-4615115 REVERSE LENGTH=406
	37	Prupe.1G235300	Pp01	24897691	24899762	AT3G25980.1 | Symbols: MAD2 | DNA-binding HORMA family protein | chr3:9503232-9504402 FORWARD LENGTH=209
	38	Prupe.1G235500	Pp01	24908734	24914129	AT3G14470.1 | Symbols: | NB-ARC domain-containing disease resistance protein | chr3:4857940-4861104 FORWARD LENGTH=1054
	39	Prupe.1G235600	Pp01	24918847	24920693	AT3G25980.1 | Symbols: MAD2 | DNA-binding HORMA family protein | chr3:9503232-9504402 FORWARD LENGTH=209
	40	Prupe.1G235800	Pp01	24947286	24952877	AT3G13080.1 | Symbols: ATMRP3, MRP3, ABCC3 | multidrug resistance-associated protein 3 | chr3:4196019-4201250 REVERSE LENGTH=1514
	41	Prupe.1G235900	Pp01	24953898	24970588	AT3G26040.1 | Symbols: | HXXXD-type acyl-transferase family protein | chr3:9519741-9521069 FORWARD LENGTH=442
	42	Prupe.1G236000	Pp01	24986770	24988218	AT3G13080.1 | Symbols: ATMRP3, MRP3, ABCC3 | multidrug resistance-associated protein 3 | chr3:4196019-4201250 REVERSE LENGTH=1514
	43	Prupe.1G236100	Pp01	25013399	25018822	AT3G13080.1 | Symbols: ATMRP3, MRP3, ABCC3 | multidrug resistance-associated protein 3 | chr3:4196019-4201250 REVERSE LENGTH=1514
	44	Prupe.1G236400	Pp01	25056395	25057723	AT1G24430.1 | Symbols: | HXXXD-type acyl-transferase family protein | chr1:8658190-8659497 REVERSE LENGTH=435
	45	Prupe.1G236500	Pp01	25058367	25059677	AT1G24430.1 | Symbols: | HXXXD-type acyl-transferase family protein | chr1:8658190-8659497 REVERSE LENGTH=435
	46	Prupe.1G236600	Pp01	25060625	25061959	AT1G24430.1 | Symbols: | HXXXD-type acyl-transferase family protein | chr1:8658190-8659497 REVERSE LENGTH=435
	47	Prupe.1G236700	Pp01	25068902	25070224	AT1G24430.1 | Symbols: | HXXXD-type acyl-transferase family protein | chr1:8658190-8659497 REVERSE LENGTH=435
	48	Prupe.1G236800	Pp01	25095222	25096822	AT1G24430.1 | Symbols: | HXXXD-type acyl-transferase family protein | chr1:8658190-8659497 REVERSE LENGTH=435
	49	Prupe.1G236900	Pp01	25132686	25136384	AT2G40650.1 | Symbols: | PRP38 family protein | chr2:16963588-16965596 REVERSE LENGTH=355
	50	Prupe.1G237100	Pp01	25164161	25165444	AT1G24430.1 | Symbols: | HXXXD-type acyl-transferase family protein | chr1:8658190-8659497 REVERSE LENGTH=435
	51	Prupe.1G237200	Pp01	25174741	25176419	AT1G24430.1 | Symbols: | HXXXD-type acyl-transferase family protein | chr1:8658190-8659497 REVERSE LENGTH=435
	52	Prupe.1G237400	Pp01	25197509	25199240	AT3G27320.2 | Symbols: | alpha/beta-Hydrolases superfamily protein | chr3:10090307-10092391 FORWARD LENGTH=428
	53	Prupe.1G237500	Pp01	25203094	25204641	AT1G66350.1 | Symbols: RGL1, RGL | RGA-like 1 | chr1:24748327-24749862 FORWARD LENGTH=511
	54	Prupe.1G237700	Pp01	25207695	25209608	AT4G31500.1 | Symbols: CYP83B1, SUR2, RNT1, RED1, ATR4 | cytochrome P450, family 83, subfamily B, polypeptide 1 | chr4:15273677-15275271 REVERSE LENGTH=499
	55	Prupe.1G237800	Pp01	25209840	25211004	AT4G27670.1 | Symbols: HSP21 | heat shock protein 21 | chr4:13819048-13819895 REVERSE LENGTH=227
	56	Prupe.1G237900	Pp01	25267460	25268926	AT3G59540.1 | Symbols: | Ribosomal L38e protein family | chr3:21995897-21996742 REVERSE LENGTH=69
	57	Prupe.1G238000	Pp01	25271871	25272364	AT3G07570.1 | Symbols: | Cytochrome b561/ferric reductase transmembrane with DOMON related domain | chr3:2418205-2420206 REVERSE LENGTH=369
	58	Prupe.1G238100	Pp01	25284251	25287765	AT3G26050.1 | Symbols: | TPX2 (targeting protein for Xklp2) protein family | chr3:9521907-9524241 FORWARD LENGTH=533
	59	Prupe.1G238200	Pp01	25288146	25292978	AT1G67710.1 | Symbols: ARR11 | response regulator 11 | chr1:25376994-25378905 REVERSE LENGTH=521
	60	Prupe.1G238300	Pp01	25295331	25298129	AT1G13195.1 | Symbols: | RING/U-box superfamily protein | chr1:4501778-4503347 REVERSE LENGTH=260
	61	Prupe.1G238400	Pp01	25301042	25306499	AT1G67720.1 | Symbols: | Leucine-rich repeat protein kinase family protein | chr1:25386494-25390856 FORWARD LENGTH=929
	62	Prupe.1G238500	Pp01	25315487	25317408	AT1G13195.1 | Symbols: | RING/U-box superfamily protein | chr1:4501778-4503347 REVERSE LENGTH=260
	63	Prupe.1G238700	Pp01	25325957	25329034	AT3G26085.1 | Symbols: | CAAX amino terminal protease family protein | chr3:9530842-9532397 FORWARD LENGTH=293
	64	Prupe.1G238800	Pp01	25341208	25342051	AT5G55850.1 | Symbols: NOI | RPM1-interacting protein 4 (RIN4) family protein | chr5:22603617-22604951 FORWARD LENGTH=114
	65	Prupe.1G238900	Pp01	25342619	25345892	AT3G26090.1 | Symbols: RGS1, ATRGS1 | G-protein coupled receptors;GTPase activators | chr3:9532883-9535410 FORWARD LENGTH=459
	66	Prupe.1G239000	Pp01	25346804	25349612	AT1G24470.1 | Symbols: KCR2, ATKCR2 | beta-ketoacyl reductase 2 | chr1:8674056-8676277 FORWARD LENGTH=312
	67	Prupe.1G239100	Pp01	25365176	25367126	AT1G67730.1 | Symbols: YBR159, KCR1, ATKCR1 | beta-ketoacyl reductase 1 | chr1:25391676-25393365 FORWARD LENGTH=318
	68	Prupe.1G239200	Pp01	25367412	25368819	AT1G67730.1 | Symbols: YBR159, KCR1, ATKCR1 | beta-ketoacyl reductase 1 | chr1:25391676-25393365 FORWARD LENGTH=318
	69	Prupe.1G239300	Pp01	25372875	25375747	AT1G67730.1 | Symbols: YBR159, KCR1, ATKCR1 | beta-ketoacyl reductase 1 | chr1:25391676-25393365 FORWARD LENGTH=318
	70	Prupe.1G239400	Pp01	25376150	25380963	AT5G37190.1 | Symbols: CIP4 | COP1-interacting protein 4 | chr5:14723362-14726694 REVERSE LENGTH=876
	71	Prupe.1G239500	Pp01	25381167	25382378	AT1G24480.1 | Symbols: | S-adenosyl-L-methionine-dependent methyltransferases superfamily protein | chr1:8676440-8677159 REVERSE LENGTH=239
	72	Prupe.1G239600	Pp01	25384299	25385428	AT1G67740.1 | Symbols: PSBY, YCF32 | photosystem II BY | chr1:25394429-25394998 REVERSE LENGTH=189
	73	Prupe.1G239700	Pp01	25385755	25389408	AT1G24490.1 | Symbols: ALB4, ARTEMIS | OxaA/YidC-like membrane insertion protein | chr1:8682364-8684966 FORWARD LENGTH=499
	74	Prupe.1G239800	Pp01	25393426	25396674	AT3G26100.2 | Symbols: | Regulator of chromosome condensation (RCC1) family protein | chr3:9538063-9540149 FORWARD LENGTH=532
	75	Prupe.1G239900	Pp01	25403890	25405921	AT1G67750.1 | Symbols: | Pectate lyase family protein | chr1:25401660-25403165 FORWARD LENGTH=408
	76	Prupe.1G240000	Pp01	25407190	25411159	AT1G24510.1 | Symbols: | TCP-1/cpn60 chaperonin family protein | chr1:8685504-8688101 REVERSE LENGTH=535
	77	Prupe.1G240200	Pp01	25414344	25418191	AT1G13190.1 | Symbols: | RNA-binding (RRM/RBD/RNP motifs) family protein | chr1:4499633-4501354 FORWARD LENGTH=573
	78	Prupe.1G240300	Pp01	25426807	25431563	AT1G13180.1 | Symbols: DIS1, ARP3, ATARP3 | Actin-like ATPase superfamily protein | chr1:4495394-4498204 FORWARD LENGTH=427
	79	Prupe.1G240400	Pp01	25442927	25448229	AT1G13170.1 | Symbols: ORP1D | OSBP(oxysterol binding protein)-related protein 1D | chr1:4488826-4492278 REVERSE LENGTH=816
	80	Prupe.1G240500	Pp01	25448235	25454414	AT1G13160.1 | Symbols: | ARM repeat superfamily protein | chr1:4484634-4488388 FORWARD LENGTH=804
	81	Prupe.1G240700	Pp01	25460838	25464113	AT3G26115.1 | Symbols: | Pyridoxal-5'-phosphate-dependent enzyme family protein | chr3:9542301-9544246 FORWARD LENGTH=427
	82	Prupe.1G240800	Pp01	25474909	25478406	AT3G26120.1 | Symbols: TEL1 | terminal EAR1-like 1 | chr3:9546398-9549186 FORWARD LENGTH=615
	83	Prupe.1G240900	Pp01	25481686	25483461	AT5G50260.1 | Symbols: | Cysteine proteinases superfamily protein | chr5:20455605-20456862 FORWARD LENGTH=361
	84	Prupe.1G241000	Pp01	25511927	25516709	AT3G28345.1 | Symbols: | ABC transporter family protein | chr3:10593921-10598775 REVERSE LENGTH=1240
	85	Prupe.1G241100	Pp01	25519446	25521673	AT3G28390.1 | Symbols: PGP18 | P-glycoprotein 18 | chr3:10629425-10633967 REVERSE LENGTH=1225
	86	Prupe.1G241200	Pp01	25529269	25531647	AT1G21280.1 | Symbols: | CONTAINS InterPro DOMAIN/s: Retrotransposon gag protein (InterPro:IPR005162)
	87	Prupe.1G241300	Pp01	25540893	25543014	AT1G24530.1 | Symbols: | Transducin/WD40 repeat-like superfamily protein | chr1:8693287-8694543 FORWARD LENGTH=418
	88	Prupe.1G241400	Pp01	25546917	25551615	AT3G01680.1 | Symbols: | CONTAINS InterPro DOMAIN/s: Mediator complex subunit Med28 (InterPro:IPR021640)
	89	Prupe.1G241500	Pp01	25553608	25557282	AT3G01680.1 | Symbols: | CONTAINS InterPro DOMAIN/s: Mediator complex subunit Med28 (InterPro:IPR021640)
	90	Prupe.1G241600	Pp01	25559743	25563368	AT3G01680.1 | Symbols: | CONTAINS InterPro DOMAIN/s: Mediator complex subunit Med28 (InterPro:IPR021640)
	91	Prupe.1G241700	Pp01	25575925	25577346	AT1G24540.1 | Symbols: CYP86C1 | cytochrome P450, family 86, subfamily C, polypeptide 1 | chr1:8699751-8701319 FORWARD LENGTH=522
	92	Prupe.1G241800	Pp01	25577537	25581283	AT1G13130.1 | Symbols: | Cellulase (glycosyl hydrolase family 5) protein | chr1:4474726-4477820 FORWARD LENGTH=552
	93	Prupe.1G241900	Pp01	25582799	25590081	AT1G13120.1 | Symbols: emb1745 | embryo defective 1745 | chr1:4469334-4472775 REVERSE LENGTH=611
	94	Prupe.1G242100	Pp01	25590125	25594062	AT3G01650.1 | Symbols: RGLG1 | RING domain ligase1 | chr3:242734-245062 FORWARD LENGTH=489
	95	Prupe.1G242300	Pp01	25599781	25601834	AT3G26320.1 | Symbols: CYP71B36 | cytochrome P450, family 71, subfamily B, polypeptide 36 | chr3:9644383-9646064 REVERSE LENGTH=500
	96	Prupe.1G242400	Pp01	25625915	25627699	AT3G26320.1 | Symbols: CYP71B36 | cytochrome P450, family 71, subfamily B, polypeptide 36 | chr3:9644383-9646064 REVERSE LENGTH=500
	97	Prupe.1G242500	Pp01	25637036	25641064	AT3G53570.4 | Symbols: AFC1, AME2, FC1 | FUS3-complementing gene 1 | chr3:19861449-19864125 REVERSE LENGTH=467
	98	Prupe.1G242700	Pp01	25643400	25646808	AT1G13040.1 | Symbols: | Pentatricopeptide repeat (PPR-like) superfamily protein | chr1:4447647-4449200 FORWARD LENGTH=517
	99	Prupe.1G242800	Pp01	25651184	25655206	AT3G55270.1 | Symbols: MKP1, ATMKP1 | mitogen-activated protein kinase phosphatase 1 | chr3:20496775-20499408 FORWARD LENGTH=784
	100	Prupe.1G242900	Pp01	25655122	25659861	AT1G13030.1 | Symbols: | sphere organelles protein-related | chr1:4444284-4447278 REVERSE LENGTH=608
	101	Prupe.1G243000	Pp01	25660690	25665997	AT1G70580.4 | Symbols: AOAT2, GGT2 | alanine-2-oxoglutarate aminotransferase 2 | chr1:26613222-26615845 FORWARD LENGTH=481
	102	Prupe.1G243200	Pp01	25671514	25674630	AT1G70590.1 | Symbols: | F-box family protein | chr1:26618403-26620159 FORWARD LENGTH=351
	103	Prupe.1G243400	Pp01	25719439	25721967	AT3G26600.1 | Symbols: ARO4 | armadillo repeat only 4 | chr3:9769889-9771736 FORWARD LENGTH=615
	104	Prupe.1G243500	Pp01	25724313	25730505	AT2G42490.1 | Symbols: | Copper amine oxidase family protein | chr2:17691600-17695526 REVERSE LENGTH=776
	105	Prupe.1G243600	Pp01	25737042	25739724	AT5G27220.1 | Symbols: | Frigida-like protein | chr5:9578757-9582752 FORWARD LENGTH=1181
	106	Prupe.1G243700	Pp01	25741462	25745673	AT3G26590.1 | Symbols: | MATE efflux family protein | chr3:9761927-9765259 REVERSE LENGTH=500
	107	Prupe.1G243800	Pp01	25745710	25746772	AT1G70600.1 | Symbols: | Ribosomal protein L18e/L15 superfamily protein | chr1:26621168-26621608 REVERSE LENGTH=146
	108	Prupe.1G243900	Pp01	25748227	25749997	AT3G26580.1 | Symbols: | Tetratricopeptide repeat (TPR)-like superfamily protein | chr3:9758933-9760349 FORWARD LENGTH=350
	109	Prupe.1G244000	Pp01	25750407	25755487	AT1G70610.1 | Symbols: ATTAP1, TAP1 | transporter associated with antigen processing protein 1 | chr1:26622086-26626331 FORWARD LENGTH=700
	110	Prupe.1G244100	Pp01	25756326	25763228	AT1G70620.2 | Symbols: | cyclin-related | chr1:26626634-26630307 FORWARD LENGTH=884
	111	Prupe.1G244200	Pp01	25769320	25772751	AT1G70630.1 | Symbols: | Nucleotide-diphospho-sugar transferase family protein | chr1:26632118-26633991 FORWARD LENGTH=537
	112	Prupe.1G244400	Pp01	25774125	25777335	AT3G26570.2 | Symbols: PHT2;1, ORF02 | phosphate transporter 2;1 | chr3:9756416-9758413 FORWARD LENGTH=587
	113	Prupe.1G244500	Pp01	25788397	25792336	AT3G26510.4 | Symbols: | Octicosapeptide/Phox/Bem1p family protein | chr3:9711886-9712588 REVERSE LENGTH=196
	114	Prupe.1G244600	Pp01	25806952	25807470	AT3G21420.1 | Symbols: | 2-oxoglutarate (2OG) and Fe(II)-dependent oxygenase superfamily protein | chr3:7541579-7543221 FORWARD LENGTH=364
	115	Prupe.1G244700	Pp01	25808019	25810158	AT1G59960.1 | Symbols: | NAD(P)-linked oxidoreductase superfamily protein | chr1:22071410-22073067 REVERSE LENGTH=326
	116	Prupe.1G244800	Pp01	25820534	25824380	AT1G23280.1 | Symbols: | MAK16 protein-related | chr1:8260865-8262650 REVERSE LENGTH=303
	117	Prupe.1G244900	Pp01	25824550	25830205	AT1G12970.1 | Symbols: PIRL3 | plant intracellular ras group-related LRR 3 | chr1:4423727-4425632 FORWARD LENGTH=464
	118	Prupe.1G245100	Pp01	25844922	25847181	AT1G59960.1 | Symbols: | NAD(P)-linked oxidoreductase superfamily protein | chr1:22071410-22073067 REVERSE LENGTH=326
	119	Prupe.1G245300	Pp01	25876459	25877328	AT5G41980.1 | Symbols: | CONTAINS InterPro DOMAIN/s: Putative harbinger transposase-derived nuclease (InterPro:IPR006912)
	120	Prupe.1G245400	Pp01	25892694	25894736	AT1G59960.1 | Symbols: | NAD(P)-linked oxidoreductase superfamily protein | chr1:22071410-22073067 REVERSE LENGTH=326
	121	Prupe.1G245500	Pp01	25909218	25910911	AT1G24590.1 | Symbols: DRNL, DRN-LIKE, SOB2, ESR2 | DORNROSCHEN-like | chr1:8714389-8715309 REVERSE LENGTH=306
	122	Prupe.1G245700	Pp01	25920012	25923723	AT1G67900.3 | Symbols: | Phototropic-responsive NPH3 family protein | chr1:25467737-25469888 FORWARD LENGTH=631
	123	Prupe.1G245800	Pp01	25934709	25938018	AT1G12990.1 | Symbols: | beta-1,4-N-acetylglucosaminyltransferase family protein | chr1:4433973-4435552 FORWARD LENGTH=392
	124	Prupe.1G246100	Pp01	25941338	25942769	AT1G67856.1 | Symbols: | RING/U-box superfamily protein | chr1:25442486-25442887 FORWARD LENGTH=133
	125	Prupe.1G246300	Pp01	25953007	25956724	AT1G67840.2 | Symbols: CSK | chloroplast sensor kinase | chr1:25434156-25436216 FORWARD LENGTH=445
	126	Prupe.1G246400	Pp01	25957401	25960514	AT1G67820.1 | Symbols: | Protein phosphatase 2C family protein | chr1:25429882-25431484 FORWARD LENGTH=445
	127	Prupe.1G246600	Pp01	25963175	25965660	AT3G26430.1 | Symbols: | GDSL-like Lipase/Acylhydrolase superfamily protein | chr3:9674419-9675889 FORWARD LENGTH=380
	128	Prupe.1G246700	Pp01	25967940	25970684	AT3G26430.1 | Symbols: | GDSL-like Lipase/Acylhydrolase superfamily protein | chr3:9674419-9675889 FORWARD LENGTH=380
	129	Prupe.1G246800	Pp01	25972187	25975809	AT1G13020.1 | Symbols: EIF4B2 | eukaryotic initiation factor 4B2 | chr1:4440927-4443520 REVERSE LENGTH=549
	130	Prupe.1G246900	Pp01	25976987	25979370	AT1G67810.1 | Symbols: SUFE2 | sulfur E2 | chr1:25426488-25427264 FORWARD LENGTH=258
	131	Prupe.1G247000	Pp01	25982356	25987373	AT3G26380.1 | Symbols: | Melibiase family protein | chr3:9660140-9663145 FORWARD LENGTH=647
	132	Prupe.1G247100	Pp01	25990462	25995851	AT3G26370.1 | Symbols: | O-fucosyltransferase family protein | chr3:9656886-9659741 FORWARD LENGTH=557
	133	Prupe.1G247200	Pp01	25995186	25998370	AT1G10700.1 | Symbols: PRS3 | phosphoribosyl pyrophosphate (PRPP) synthase 3 | chr1:3554157-3556274 FORWARD LENGTH=411
	134	Prupe.1G247300	Pp01	25998623	26000729	AT1G80170.1 | Symbols: | Pectin lyase-like superfamily protein | chr1:30153646-30155683 REVERSE LENGTH=444
	135	Prupe.1G247400	Pp01	26026634	26030007	AT1G70570.1 | Symbols: | anthranilate phosphoribosyltransferase, putative | chr1:26608719-26612062 FORWARD LENGTH=595
	136	Prupe.1G247500	Pp01	26032657	26035577	AT1G10710.2 | Symbols: PHS1 | poor homologous synapsis 1 | chr1:3558423-3560407 FORWARD LENGTH=349
	137	Prupe.1G247600	Pp01	26036030	26039515	AT1G10710.2 | Symbols: PHS1 | poor homologous synapsis 1 | chr1:3558423-3560407 FORWARD LENGTH=349
	138	Prupe.1G247700	Pp01	26039365	26040773	AT5G17820.1 | Symbols: | Peroxidase superfamily protein | chr5:5888195-5890101 REVERSE LENGTH=313
	139	Prupe.1G247800	Pp01	26047043	26048620	AT3G03670.1 | Symbols: | Peroxidase superfamily protein | chr3:901985-903349 REVERSE LENGTH=321
	140	Prupe.1G247900	Pp01	26053399	26057027	AT1G51940.1 | Symbols: | protein kinase family protein / peptidoglycan-binding LysM domain-containing protein | chr1:19296092-19298941 REVERSE LENGTH=651
	141	Prupe.1G248000	Pp01	26072172	26075694	AT1G60780.1 | Symbols: HAP13 | Clathrin adaptor complexes medium subunit family protein | chr1:22369289-22371885 REVERSE LENGTH=428
	142	Prupe.1G248200	Pp01	26079922	26082684	AT1G70560.1 | Symbols: WEI8, TAA1, SAV3 | tryptophan aminotransferase of Arabidopsis 1 | chr1:26604894-26607319 FORWARD LENGTH=391
	143	Prupe.1G248300	Pp01	26086989	26088966	AT1G70560.1 | Symbols: WEI8, TAA1, SAV3 | tryptophan aminotransferase of Arabidopsis 1 | chr1:26604894-26607319 FORWARD LENGTH=391
	144	Prupe.1G248400	Pp01	26095317	26098747	AT1G10740.4 | Symbols: | alpha/beta-Hydrolases superfamily protein | chr1:3568343-3570466 REVERSE LENGTH=473
	145	Prupe.1G248500	Pp01	26103461	26105995	AT1G60770.1 | Symbols: | Tetratricopeptide repeat (TPR)-like superfamily protein | chr1:22366959-22368648 REVERSE LENGTH=491
	146	Prupe.1G248800	Pp01	26122218	26123368	AT1G17100.1 | Symbols: | SOUL heme-binding family protein | chr1:5844766-5845539 FORWARD LENGTH=232
	147	Prupe.1G248900	Pp01	26123294	26135276	AT1G10760.1 | Symbols: SEX1, SOP1, SOP, GWD1, GWD | Pyruvate phosphate dikinase, PEP/pyruvate binding domain | chr1:3581210-3590043 REVERSE LENGTH=1399
	148	Prupe.1G249000	Pp01	26156374	26159074	AT1G12940.1 | Symbols: ATNRT2.5, NRT2.5 | nitrate transporter2.5 | chr1:4416405-4418337 FORWARD LENGTH=502
	149	Prupe.1G249100	Pp01	26159090	26159866	AT1G70540.1 | Symbols: EDA24 | Plant invertase/pectin methylesterase inhibitor superfamily protein | chr1:26593973-26594476 FORWARD LENGTH=167
	150	Prupe.1G249200	Pp01	26161298	26164067	AT3G26610.1 | Symbols: | Pectin lyase-like superfamily protein | chr3:9777025-9780267 FORWARD LENGTH=470
	151	Prupe.1G249300	Pp01	26166799	26170043	AT1G70530.1 | Symbols: CRK3 | cysteine-rich RLK (RECEPTOR-like protein kinase) 3 | chr1:26588750-26591379 REVERSE LENGTH=646
	152	Prupe.1G249400	Pp01	26171761	26176452	AT1G70520.1 | Symbols: CRK2 | cysteine-rich RLK (RECEPTOR-like protein kinase) 2 | chr1:26584888-26587334 REVERSE LENGTH=649
	153	Prupe.1G249500	Pp01	26176310	26178086	AT1G23360.1 | Symbols: MENG | S-adenosyl-L-methionine-dependent methyltransferases superfamily protein | chr1:8295421-8296893 REVERSE LENGTH=261
	154	Prupe.1G249600	Pp01	26178706	26183860	AT1G23380.1 | Symbols: KNAT6, KNAT6L, KNAT6S | KNOTTED1-like homeobox gene 6 | chr1:8297499-8302492 REVERSE LENGTH=327
	155	Prupe.1G249800	Pp01	26206142	26212028	AT1G60800.1 | Symbols: NIK3 | NSP-interacting kinase 3 | chr1:22383601-22386931 REVERSE LENGTH=632
	156	Prupe.1G249900	Pp01	26216785	26218121	AT1G23390.1 | Symbols: | Kelch repeat-containing F-box family protein | chr1:8309449-8310633 REVERSE LENGTH=394
	157	Prupe.1G250100	Pp01	26226155	26229973	AT1G60810.1 | Symbols: ACLA-2 | ATP-citrate lyase A-2 | chr1:22388691-22390993 REVERSE LENGTH=423
	158	Prupe.1G250200	Pp01	26234726	26236500	AT1G10650.1 | Symbols: | SBP (S-ribonuclease binding protein) family protein | chr1:3524122-3525318 REVERSE LENGTH=339
	159	Prupe.1G250300	Pp01	26242149	26243626	AT1G11475.1 | Symbols: NRPB10, NRPD10, NRPE10 | RNA polymerases N / 8 kDa subunit | chr1:3862520-3863805 FORWARD LENGTH=71
	160	Prupe.1G250500	Pp01	26248367	26249994	AT1G23420.1 | Symbols: INO | Plant-specific transcription factor YABBY family protein | chr1:8317423-8319104 FORWARD LENGTH=231
	161	Prupe.1G250600	Pp01	26252305	26253104	AT2G47110.2 | Symbols: UBQ6 | ubiquitin 6 | chr2:19344701-19345174 FORWARD LENGTH=157
	162	Prupe.1G250700	Pp01	26253437	26257067	AT1G23400.1 | Symbols: CAF2, ATCAF2 | RNA-binding CRS1 / YhbY (CRM) domain-containing protein | chr1:8312199-8314740 REVERSE LENGTH=564
	163	Prupe.1G250900	Pp01	26260900	26262034	AT5G05370.1 | Symbols: | Cytochrome b-c1 complex, subunit 8 protein | chr5:1590977-1591869 REVERSE LENGTH=72
	164	Prupe.1G251000	Pp01	26265852	26268771	AT1G23440.1 | Symbols: | Peptidase C15, pyroglutamyl peptidase I-like | chr1:8321940-8324019 FORWARD LENGTH=217
	165	Prupe.1G251100	Pp01	26269435	26275078	AT1G23450.1 | Symbols: | Tetratricopeptide repeat (TPR)-like superfamily protein | chr1:8324698-8326697 FORWARD LENGTH=666
	166	Prupe.1G251200	Pp01	26281821	26286306	AT1G60590.1 | Symbols: | Pectin lyase-like superfamily protein | chr1:22314426-22316867 REVERSE LENGTH=540
	167	Prupe.1G251300	Pp01	26287013	26289164	AT1G60550.1 | Symbols: ECHID, DHNS | enoyl-CoA hydratase/isomerase D | chr1:22305988-22308092 REVERSE LENGTH=337
	168	Prupe.1G251400	Pp01	26292478	26299678	AT1G60490.1 | Symbols: ATVPS34, VPS34, PI3K | vacuolar protein sorting 34 | chr1:22285792-22290190 REVERSE LENGTH=814
	169	Prupe.1G251500	Pp01	26300319	26303332	AT1G10630.1 | Symbols: ATARFA1F, ARFA1F | ADP-ribosylation factor A1F | chr1:3513189-3514230 REVERSE LENGTH=181
	170	Prupe.1G251600	Pp01	26307618	26309671	AT1G60470.1 | Symbols: AtGolS4, GolS4 | galactinol synthase 4 | chr1:22279181-22280454 REVERSE LENGTH=334
	171	Prupe.1G251800	Pp01	26316428	26320256	AT4G32180.3 | Symbols: ATPANK2, PANK2 | pantothenate kinase 2 | chr4:15538340-15543715 REVERSE LENGTH=783
	172	Prupe.1G252000	Pp01	26333872	26336643	AT1G60420.1 | Symbols: | DC1 domain-containing protein | chr1:22261978-22264243 FORWARD LENGTH=578
	173	Prupe.1G252100	Pp01	26340202	26344203	AT1G60420.1 | Symbols: | DC1 domain-containing protein | chr1:22261978-22264243 FORWARD LENGTH=578
	174	Prupe.1G252200	Pp01	26354850	26358153	AT1G60420.1 | Symbols: | DC1 domain-containing protein | chr1:22261978-22264243 FORWARD LENGTH=578
	175	Prupe.1G252400	Pp01	26363444	26365487	AT2G05790.1 | Symbols: | O-Glycosyl hydrolases family 17 protein | chr2:2199450-2201293 FORWARD LENGTH=472
	176	Prupe.1G252600	Pp01	26368408	26371360	AT1G10610.1 | Symbols: | basic helix-loop-helix (bHLH) DNA-binding superfamily protein | chr1:3506463-3508752 FORWARD LENGTH=441
	177	Prupe.1G252700	Pp01	26371255	26375008	AT1G23540.1 | Symbols: IGI1, AtPERK12 | Protein kinase superfamily protein | chr1:8346942-8349786 REVERSE LENGTH=720
	178	Prupe.1G252800	Pp01	26382900	26385003	AT1G23550.1 | Symbols: SRO2 | similar to RCD one 2 | chr1:8350912-8352232 FORWARD LENGTH=323
	179	Prupe.1G252900	Pp01	26385277	26391635	AT5G14720.1 | Symbols: | Protein kinase superfamily protein | chr5:4748212-4752642 REVERSE LENGTH=674
	180	Prupe.1G253200	Pp01	26395600	26400084	AT1G10600.1 | Symbols: AMSH2 | associated molecule with the SH3 domain of STAM 2 | chr1:3503765-3505190 FORWARD LENGTH=223
	181	Prupe.1G253300	Pp01	26419404	26422675	AT5G14740.1 | Symbols: CA2, CA18, BETA CA2 | carbonic anhydrase 2 | chr5:4758257-4762382 FORWARD LENGTH=331
	182	Prupe.1G253400	Pp01	26440293	26441616	AT5G14750.1 | Symbols: WER, ATMYB66, WER1, MYB66 | myb domain protein 66 | chr5:4763656-4764738 REVERSE LENGTH=203
	183	Prupe.1G253500	Pp01	26444511	26446801	AT1G23740.1 | Symbols: | Oxidoreductase, zinc-binding dehydrogenase family protein | chr1:8398245-8399656 REVERSE LENGTH=386
	184	Prupe.1G253600	Pp01	26446841	26449700	AT1G23750.1 | Symbols: | Nucleic acid-binding, OB-fold-like protein | chr1:8400638-8401171 FORWARD LENGTH=137
	185	Prupe.1G253700	Pp01	26456351	26458995	AT1G70370.2 | Symbols: PG2 | polygalacturonase 2 | chr1:26513003-26514998 REVERSE LENGTH=626
	186	Prupe.1G253800	Pp01	26468579	26470991	AT1G70370.2 | Symbols: PG2 | polygalacturonase 2 | chr1:26513003-26514998 REVERSE LENGTH=626
Red around Pit (RP)	1	Prupe.1G256600	Pp01	26680084	26681908	AT5G40250.1 | Symbols: | RING/U-box superfamily protein | chr5:16086056-16087186 FORWARD LENGTH=376
	2	Prupe.1G256800	Pp01	26690780	26697847	AT5G26830.1 | Symbols: | Threonyl-tRNA synthetase | chr5:9437351-9441568 FORWARD LENGTH=709
	3	Prupe.1G256900	Pp01	26698750	26700940	AT1G60060.1 | Symbols: | Serine/threonine-protein kinase WNK (With No Lysine)-related | chr1:22139282-22141585 FORWARD LENGTH=386
Adherence to Pit (AP)	1	Prupe.3G085000	Pp03	6266106	6269875	AT3G14470.1 | Symbols: | NB-ARC domain-containing disease resistance protein | chr3:4857940-4861104 FORWARD LENGTH=1054
	2	Prupe.3G085200	Pp03	6283665	6285331	AT1G52560.1 | Symbols: | HSP20-like chaperones superfamily protein | chr1:19574783-19575766 REVERSE LENGTH=232
	3	Prupe.3G085500	Pp03	6298814	6301105	AT5G20190.1 | Symbols: | Tetratricopeptide repeat (TPR)-like superfamily protein | chr5:6814093-6815171 FORWARD LENGTH=290
	4	Prupe.3G085600	Pp03	6305296	6308759	AT4G32300.1 | Symbols: SD2-5 | S-domain-2 5 | chr4:15599970-15602435 FORWARD LENGTH=821
	5	Prupe.3G085700	Pp03	6310415	6312570	AT3G01140.1 | Symbols: MYB106, NOK, AtMYB106 | myb domain protein 106 | chr3:46619-48143 REVERSE LENGTH=388
	6	Prupe.3G085900	Pp03	6349901	6352091	AT3G01140.1 | Symbols: MYB106, NOK, AtMYB106 | myb domain protein 106 | chr3:46619-48143 REVERSE LENGTH=388
	7	Prupe.3G086000	Pp03	6378424	6383751	AT3G15790.1 | Symbols: MBD11, ATMBD11 | methyl-CPG-binding domain 11 | chr3:5343209-5344386 FORWARD LENGTH=254
	8	Prupe.3G086200	Pp03	6384883	6387111	AT3G15800.1 | Symbols: | Glycosyl hydrolase superfamily protein | chr3:5345051-5346988 FORWARD LENGTH=399
	9	Prupe.3G086500	Pp03	6393027	6397107	AT5G20230.1 | Symbols: ATBCB, BCB, SAG14 | blue-copper-binding protein | chr5:6826626-6827408 FORWARD LENGTH=196
	10	Prupe.3G086700	Pp03	6409808	6412954	AT3G14470.1 | Symbols: | NB-ARC domain-containing disease resistance protein | chr3:4857940-4861104 FORWARD LENGTH=1054
	11	Prupe.3G087100	Pp03	6462288	6463929	AT1G80100.1 | Symbols: AHP6, HP6 | histidine phosphotransfer protein 6 | chr1:30133818-30134652 FORWARD LENGTH=154
	12	Prupe.3G087200	Pp03	6467640	6470062	AT3G15850.1 | Symbols: FAD5, FADB, JB67, ADS3 | fatty acid desaturase 5 | chr3:5359087-5360998 FORWARD LENGTH=371
	13	Prupe.3G087300	Pp03	6470706	6474282	AT3G15840.1 | Symbols: PIFI | post-illumination chlorophyll fluorescence increase | chr3:5356782-5358418 REVERSE LENGTH=268
	14	Prupe.3G087400	Pp03	6474523	6476638	AT3G15820.1 | Symbols: ROD1 | phosphatidic acid phosphatase-related / PAP2-related | chr3:5351217-5353573 FORWARD LENGTH=301
	15	Prupe.3G087500	Pp03	6484607	6487138	AT3G15820.1 | Symbols: ROD1 | phosphatidic acid phosphatase-related / PAP2-related | chr3:5351217-5353573 FORWARD LENGTH=301
	16	Prupe.3G087600	Pp03	6490639	6492198	AT1G15330.1 | Symbols: | Cystathionine beta-synthase (CBS) protein | chr1:5274368-5275499 FORWARD LENGTH=352
	17	Prupe.3G087700	Pp03	6493287	6504099	AT3G15880.1 | Symbols: WSIP2, TPR4 | WUS-interacting protein 2 | chr3:5364792-5371869 REVERSE LENGTH=1135
	18	Prupe.3G087800	Pp03	6506633	6511183	AT1G80080.1 | Symbols: TMM, AtRLP17 | Leucine-rich repeat (LRR) family protein | chr1:30128073-30129563 REVERSE LENGTH=496
	19	Prupe.3G087900	Pp03	6512368	6521379	AT3G14470.1 | Symbols: | NB-ARC domain-containing disease resistance protein | chr3:4857940-4861104 FORWARD LENGTH=1054
	20	Prupe.3G088000	Pp03	6532296	6538935	AT3G14470.1 | Symbols: | NB-ARC domain-containing disease resistance protein | chr3:4857940-4861104 FORWARD LENGTH=1054
	21	Prupe.3G088100	Pp03	6551326	6555698	AT1G52540.1 | Symbols: | Protein kinase superfamily protein | chr1:19570298-19571884 REVERSE LENGTH=350
	22	Prupe.3G088200	Pp03	6559800	6570124	AT1G80070.1 | Symbols: SUS2, EMB33, EMB177, EMB14 | Pre-mRNA-processing-splicing factor | chr1:30118052-30127574 FORWARD LENGTH=2359
	23	Prupe.3G088300	Pp03	6570879	6574415	AT1G78940.1 | Symbols: | Protein kinase protein with adenine nucleotide alpha hydrolases-like domain | chr1:29681056-29683678 REVERSE LENGTH=680
	24	Prupe.3G088400	Pp03	6576004	6579054	AT1G80060.1 | Symbols: | Ubiquitin-like superfamily protein | chr1:30116302-30117524 REVERSE LENGTH=243
	25	Prupe.3G088500	Pp03	6579805	6583579	AT4G32250.3 | Symbols: | Protein kinase superfamily protein | chr4:15570285-15572528 REVERSE LENGTH=611
	26	Prupe.3G088700	Pp03	6588351	6592182	AT5G32440.3 | Symbols: | Ubiquitin system component Cue protein | chr5:12077014-12078396 FORWARD LENGTH=265
	27	Prupe.3G088900	Pp03	6596611	6604649	AT1G80030.2 | Symbols: | Molecular chaperone Hsp40/DnaJ family protein | chr1:30105398-30108873 REVERSE LENGTH=500
	28	Prupe.3G089000	Pp03	6605352	6607721	AT3G14470.1 | Symbols: | NB-ARC domain-containing disease resistance protein | chr3:4857940-4861104 FORWARD LENGTH=1054
	29	Prupe.3G089200	Pp03	6614938	6618804	AT3G14470.1 | Symbols: | NB-ARC domain-containing disease resistance protein | chr3:4857940-4861104 FORWARD LENGTH=1054
	30	Prupe.3G089400	Pp03	6637112	6643889	AT3G14470.1 | Symbols: | NB-ARC domain-containing disease resistance protein | chr3:4857940-4861104 FORWARD LENGTH=1054
	31	Prupe.3G089600	Pp03	6657714	6663740	AT1G48900.1 | Symbols: | Signal recognition particle, SRP54 subunit protein | chr1:18084972-18087743 REVERSE LENGTH=495
	32	Prupe.3G089700	Pp03	6664391	6667041	AT5G38240.1 | Symbols: | Protein kinase family protein | chr5:15277239-15279317 REVERSE LENGTH=588
	33	Prupe.3G089800	Pp03	6667547	6677115	AT3G15920.1 | Symbols: | Phox (PX) domain-containing protein | chr3:5383768-5386955 REVERSE LENGTH=755
	34	Prupe.3G089900	Pp03	6683960	6684184	AT2G31980.1 | Symbols: AtCYS2, CYS2 | PHYTOCYSTATIN 2 | chr2:13609246-13609770 REVERSE LENGTH=147
	35	Prupe.3G090000	Pp03	6696230	6699675	AT3G42170.1 | Symbols: | BED zinc finger;hAT family dimerisation domain | chr3:14321838-14323928 FORWARD LENGTH=696
	36	Prupe.3G090100	Pp03	6699900	6702574	AT3G15930.1 | Symbols: | Pentatricopeptide repeat (PPR) superfamily protein | chr3:5387444-5389690 FORWARD LENGTH=687
	37	Prupe.3G090200	Pp03	6703446	6705395	AT1G52530.1 | Symbols: | CONTAINS InterPro DOMAIN/s: Hus1-like protein (InterPro:IPR007150)
	38	Prupe.3G090300	Pp03	6705492	6708895	AT1G52520.1 | Symbols: FRS6 | FAR1-related sequence 6 | chr1:19565933-19568248 FORWARD LENGTH=703
	39	Prupe.3G090400	Pp03	6709394	6712188	AT1G52520.1 | Symbols: FRS6 | FAR1-related sequence 6 | chr1:19565933-19568248 FORWARD LENGTH=703
	40	Prupe.3G090500	Pp03	6713707	6718991	AT1G80010.1 | Symbols: FRS8 | FAR1-related sequence 8 | chr1:30097565-30099846 FORWARD LENGTH=725
	41	Prupe.3G090600	Pp03	6721549	6731646	AT1G52510.1 | Symbols: | alpha/beta-Hydrolases superfamily protein | chr1:19563039-19565260 REVERSE LENGTH=380
	42	Prupe.3G090700	Pp03	6731589	6735563	AT1G52500.1 | Symbols: FPG-2, ATFPG-2, ATMMH-2, MMH-2 | MUTM homolog-1 | chr1:19560043-19562055 FORWARD LENGTH=274
	43	Prupe.3G090800	Pp03	6749081	6759606	AT1G15290.1 | Symbols: | Tetratricopeptide repeat (TPR)-like superfamily protein | chr1:5257327-5264814 REVERSE LENGTH=1608
	44	Prupe.3G091100	Pp03	6785974	6789801	AT2G24370.1 | Symbols: | Protein kinase protein with adenine nucleotide alpha hydrolases-like domain | chr2:10369979-10373063 REVERSE LENGTH=788
	46	Prupe.3G091700	Pp03	6831873	6833100	AT1G80450.1 | Symbols: | VQ motif-containing protein | chr1:30244155-30244688 REVERSE LENGTH=177
	47	Prupe.3G091800	Pp03	6836304	6839968	AT1G80460.1 | Symbols: NHO1, GLI1 | Actin-like ATPase superfamily protein | chr1:30246960-30249055 REVERSE LENGTH=522
	48	Prupe.3G091900	Pp03	6847626	6854124	AT1G15690.1 | Symbols: AVP1, ATAVP3, AVP-3, AtVHP1;1 | Inorganic H pyrophosphatase family protein | chr1:5399115-5402185 FORWARD LENGTH=770
	49	Prupe.3G092000	Pp03	6887921	6890398	AT1G15710.1 | Symbols: | prephenate dehydrogenase family protein | chr1:5404505-5405581 FORWARD LENGTH=358
	50	Prupe.3G092100	Pp03	6892550	6896654	AT4G02580.1 | Symbols: | NADH-ubiquinone oxidoreductase 24 kDa subunit, putative | chr4:1134586-1136906 FORWARD LENGTH=255
	51	Prupe.3G092200	Pp03	6897048	6901545	AT3G18430.2 | Symbols: | Calcium-binding EF-hand family protein | chr3:6326180-6327476 FORWARD LENGTH=175
	52	Prupe.3G092400	Pp03	6903487	6906565	AT5G51280.1 | Symbols: | DEAD-box protein abstrakt, putative | chr5:20841456-20843645 FORWARD LENGTH=591
	53	Prupe.3G092500	Pp03	6913422	6914064	AT2G11890.1 | Symbols: | adenylate cyclases | chr2:4802999-4803631 FORWARD LENGTH=210
	54	Prupe.3G092700	Pp03	6922911	6927431	AT3G14470.1 | Symbols: | NB-ARC domain-containing disease resistance protein | chr3:4857940-4861104 FORWARD LENGTH=1054
	55	Prupe.3G092800	Pp03	6934437	6939100	AT1G80480.1 | Symbols: PTAC17 | plastid transcriptionally active 17 | chr1:30258272-30260570 REVERSE LENGTH=444
	56	Prupe.3G092900	Pp03	6940918	6951729	AT1G15740.1 | Symbols: | Leucine-rich repeat family protein | chr1:5411509-5414544 FORWARD LENGTH=585
	57	Prupe.3G093000	Pp03	6954333	6959059	AT3G14470.1 | Symbols: | NB-ARC domain-containing disease resistance protein | chr3:4857940-4861104 FORWARD LENGTH=1054
	58	Prupe.3G093100	Pp03	6960924	6970063	AT1G15750.4 | Symbols: WSIP1, TPL | Transducin family protein / WD-40 repeat family protein | chr1:5415086-5420359 REVERSE LENGTH=1131
	59	Prupe.3G093200	Pp03	6985302	6987785	AT1G80510.1 | Symbols: | Transmembrane amino acid transporter family protein | chr1:30273100-30274569 FORWARD LENGTH=489
	60	Prupe.3G093300	Pp03	6988315	6990939	AT4G02750.1 | Symbols: | Tetratricopeptide repeat (TPR)-like superfamily protein | chr4:1221116-1223461 REVERSE LENGTH=781
	61	Prupe.3G093400	Pp03	6998581	6999849	AT1G15760.1 | Symbols: | Sterile alpha motif (SAM) domain-containing protein | chr1:5425714-5426322 FORWARD LENGTH=202
	62	Prupe.3G093500	Pp03	7000029	7005357	AT1G80530.1 | Symbols: | Major facilitator superfamily protein | chr1:30278224-30280247 REVERSE LENGTH=561
	63	Prupe.3G093600	Pp03	7013574	7014212	AT5G25280.2 | Symbols: | serine-rich protein-related | chr5:8773882-8774544 FORWARD LENGTH=220
	64	Prupe.3G093900	Pp03	7039600	7041445	AT4G15770.1 | Symbols: | RNA binding | chr4:8978060-8978623 FORWARD LENGTH=187
	65	Prupe.3G094100	Pp03	7050168	7051235	AT4G12560.2 | Symbols: CPR30 | F-box and associated interaction domains-containing protein | chr4:7441815-7443157 FORWARD LENGTH=413
	66	Prupe.3G094200	Pp03	7058840	7061278	AT3G06240.1 | Symbols: | F-box family protein | chr3:1887336-1888619 FORWARD LENGTH=427
	67	Prupe.3G094300	Pp03	7067252	7073206	AT1G80560.1 | Symbols: ATIMD2, IMD2 | isopropylmalate dehydrogenase 2 | chr1:30287833-30290126 FORWARD LENGTH=405
	68	Prupe.3G094400	Pp03	7075444	7081293	AT2G26000.2 | Symbols: BRIZ2 | zinc finger (C3HC4-type RING finger) family protein | chr2:11082403-11085137 FORWARD LENGTH=479
	69	Prupe.3G094500	Pp03	7081643	7084606	AT1G80570.1 | Symbols: | RNI-like superfamily protein | chr1:30290828-30292231 FORWARD LENGTH=467
	70	Prupe.3G094600	Pp03	7085566	7094401	AT1G80600.1 | Symbols: WIN1 | HOPW1-1-interacting 1 | chr1:30298675-30300513 REVERSE LENGTH=457
	71	Prupe.3G094700	Pp03	7105806	7106675	AT1G80580.1 | Symbols: | Integrase-type DNA-binding superfamily protein | chr1:30293558-30294328 FORWARD LENGTH=256
	72	Prupe.3G094800	Pp03	7117153	7120454	AT1G45616.1 | Symbols: AtRLP6, RLP6 | receptor like protein 6 | chr1:17183550-17186534 REVERSE LENGTH=994
	73	Prupe.3G094900	Pp03	7120270	7121467	AT1G07390.1 | Symbols: AtRLP1, RLP1 | receptor like protein 1 | chr1:2269893-2274654 FORWARD LENGTH=1034
	74	Prupe.3G095000	Pp03	7124135	7126001	AT5G48930.1 | Symbols: HCT | hydroxycinnamoyl-CoA shikimate/quinate hydroxycinnamoyl transferase | chr5:19836654-19838092 REVERSE LENGTH=433
	75	Prupe.3G095300	Pp03	7142821	7148294	AT1G80620.1 | Symbols: | S15/NS1, RNA-binding protein | chr1:30305404-30307182 FORWARD LENGTH=414
	76	Prupe.3G095400	Pp03	7148805	7151010	AT1G80630.1 | Symbols: | RNI-like superfamily protein | chr1:30308879-30310615 REVERSE LENGTH=578
	77	Prupe.3G095600	Pp03	7170453	7174826	AT1G80640.1 | Symbols: | Protein kinase superfamily protein | chr1:30311979-30314238 FORWARD LENGTH=427
	78	Prupe.3G095800	Pp03	7182432	7185802	AT1G80650.1 | Symbols: RTL1 | RNAse THREE-like protein 1 | chr1:30314609-30315600 FORWARD LENGTH=198
	79	Prupe.3G095900	Pp03	7203232	7208471	AT1G80660.1 | Symbols: AHA9, HA9 | H(+)-ATPase 9 | chr1:30316227-30319948 REVERSE LENGTH=954
	80	Prupe.3G096000	Pp03	7214951	7216078	AT5G25190.1 | Symbols: | Integrase-type DNA-binding superfamily protein | chr5:8707007-8707655 REVERSE LENGTH=181
	81	Prupe.3G096200	Pp03	7256218	7258448	AT1G80690.1 | Symbols: | PPPDE putative thiol peptidase family protein | chr1:30329283-30330524 REVERSE LENGTH=227
	82	Prupe.3G096300	Pp03	7259583	7262897	AT1G15870.1 | Symbols: | Mitochondrial glycoprotein family protein | chr1:5457153-5458245 FORWARD LENGTH=242
	83	Prupe.3G096400	Pp03	7265713	7267365	AT1G80730.1 | Symbols: ZFP1, ATZFP1 | zinc-finger protein 1 | chr1:30339493-30340179 REVERSE LENGTH=228
	84	Prupe.3G096500	Pp03	7271908	7277274	AT1G15880.1 | Symbols: GOS11, atgos11 | golgi snare 11 | chr1:5458718-5460089 REVERSE LENGTH=223
	85	Prupe.3G096600	Pp03	7309959	7314579	AT1G80760.1 | Symbols: NIP6;1, NIP6, NLM7 | NOD26-like intrinsic protein 6;1 | chr1:30350640-30352015 REVERSE LENGTH=305
	86	Prupe.3G096800	Pp03	7318080	7321521	AT1G80750.1 | Symbols: | Ribosomal protein L30/L7 family protein | chr1:30349052-30350434 FORWARD LENGTH=247
	87	Prupe.3G097000	Pp03	7328700	7335165	AT1G15910.1 | Symbols: | XH/XS domain-containing protein | chr1:5465951-5468723 FORWARD LENGTH=634
	88	Prupe.3G097100	Pp03	7336408	7337354	AT1G80780.3 | Symbols: | Polynucleotidyl transferase, ribonuclease H-like superfamily protein | chr1:30358517-30359583 FORWARD LENGTH=286
	89	Prupe.3G097200	Pp03	7341670	7343092	AT2G32060.2 | Symbols: | Ribosomal protein L7Ae/L30e/S12e/Gadd45 family protein | chr2:13639228-13640104 REVERSE LENGTH=144
	90	Prupe.3G097300	Pp03	7368193	7376779	AT5G10950.1 | Symbols: | Tudor/PWWP/MBT superfamily protein | chr5:3459557-3461632 REVERSE LENGTH=395
	91	Prupe.3G097400	Pp03	7397706	7403053	AT1G15950.1 | Symbols: CCR1, IRX4, ATCCR1 | cinnamoyl coa reductase 1 | chr1:5478855-5481915 FORWARD LENGTH=344
	92	Prupe.3G097500	Pp03	7410190	7411177	AT1G80820.1 | Symbols: CCR2, ATCCR2 | cinnamoyl coa reductase | chr1:30370646-30372460 FORWARD LENGTH=332
	93	Prupe.3G097600	Pp03	7432559	7440017	AT1G80820.1 | Symbols: CCR2, ATCCR2 | cinnamoyl coa reductase | chr1:30370646-30372460 FORWARD LENGTH=332
	94	Prupe.3G097700	Pp03	7476583	7481493	AT1G15950.1 | Symbols: CCR1, IRX4, ATCCR1 | cinnamoyl coa reductase 1 | chr1:5478855-5481915 FORWARD LENGTH=344
	95	Prupe.3G097800	Pp03	7486496	7494209	AT1G80830.1 | Symbols: NRAMP1, PMIT1, ATNRAMP1 | natural resistance-associated macrophage protein 1 | chr1:30373066-30375644 REVERSE LENGTH=532
	96	Prupe.3G097900	Pp03	7505531	7506940	AT5G25110.1 | Symbols: CIPK25, SnRK3.25 | CBL-interacting protein kinase 25 | chr5:8657740-8659206 REVERSE LENGTH=488
	97	Prupe.3G098100	Pp03	7521382	7523749	AT1G80840.1 | Symbols: WRKY40, ATWRKY40 | WRKY DNA-binding protein 40 | chr1:30383834-30385356 FORWARD LENGTH=302
	98	Prupe.3G098200	Pp03	7525407	7529296	AT1G15980.1 | Symbols: NDF1, NDH48 | NDH-dependent cyclic electron flow 1 | chr1:5489314-5491199 FORWARD LENGTH=461
	99	Prupe.3G098300	Pp03	7544586	7547655	AT1G80860.1 | Symbols: ATPLMT, PLMT | phospholipid N-methyltransferase | chr1:30388432-30389284 REVERSE LENGTH=164
	100	Prupe.3G098400	Pp03	7560072	7562915	AT2G23060.1 | Symbols: | Acyl-CoA N-acyltransferases (NAT) superfamily protein | chr2:9812839-9814633 REVERSE LENGTH=413
	101	Prupe.3G098500	Pp03	7563875	7587435	AT2G07680.1 | Symbols: ATMRP11, MRP11, ABCC13 | multidrug resistance-associated protein 11 | chr2:3514774-3522491 FORWARD LENGTH=1404
	102	Prupe.3G098700	Pp03	7589235	7590344	AT5G67080.1 | Symbols: MAPKKK19 | mitogen-activated protein kinase kinase kinase 19 | chr5:26772726-26773760 FORWARD LENGTH=344
	103	Prupe.3G098800	Pp03	7591754	7596180	AT1G73060.1 | Symbols: LPA3 | Low PSII Accumulation 3 | chr1:27479027-27481258 FORWARD LENGTH=358
	104	Prupe.3G098900	Pp03	7606992	7608357	AT4G36950.1 | Symbols: MAPKKK21 | mitogen-activated protein kinase kinase kinase 21 | chr4:17422834-17423844 REVERSE LENGTH=336
	105	Prupe.3G099000	Pp03	7612235	7614957	AT5G67080.1 | Symbols: MAPKKK19 | mitogen-activated protein kinase kinase kinase 19 | chr5:26772726-26773760 FORWARD LENGTH=344
	106	Prupe.3G099100	Pp03	7615004	7615351	AT4G18390.2 | Symbols: TCP2 | TEOSINTE BRANCHED 1, cycloidea and PCF transcription factor 2 | chr4:10163212-10164309 REVERSE LENGTH=365
	107	Prupe.3G099200	Pp03	7621688	7628241	AT1G19780.1 | Symbols: ATCNGC8, CNGC8 | cyclic nucleotide gated channel 8 | chr1:6833885-6836578 REVERSE LENGTH=753
	108	Prupe.3G099300	Pp03	7634667	7636831	AT1G80870.1 | Symbols: | Protein kinase superfamily protein | chr1:30392133-30394211 FORWARD LENGTH=692
	109	Prupe.3G099400	Pp03	7640466	7641467	AT3G57710.1 | Symbols: | Protein kinase superfamily protein | chr3:21386233-21387288 REVERSE LENGTH=351
	110	Prupe.3G099500	Pp03	7641970	7643398	AT3G57750.2 | Symbols: | Protein kinase superfamily protein | chr3:21394050-21395054 FORWARD LENGTH=334
	111	Prupe.3G099600	Pp03	7643840	7645307	AT5G15350.1 | Symbols: ENODL17, AtENODL17 | early nodulin-like protein 17 | chr5:4985184-4986154 REVERSE LENGTH=172
	112	Prupe.3G099700	Pp03	7646484	7649751	AT1G80880.1 | Symbols: | Tetratricopeptide repeat (TPR)-like superfamily protein | chr1:30395194-30396921 REVERSE LENGTH=540
	113	Prupe.3G099800	Pp03	7649930	7653474	AT5G63020.1 | Symbols: | Disease resistance protein (CC-NBS-LRR class) family | chr5:25283252-25286002 REVERSE LENGTH=888
	114	Prupe.3G099900	Pp03	7664893	7665990	AT5G67080.1 | Symbols: MAPKKK19 | mitogen-activated protein kinase kinase kinase 19 | chr5:26772726-26773760 FORWARD LENGTH=344
	115	Prupe.3G100000	Pp03	7670594	7674477	AT3G14470.1 | Symbols: | NB-ARC domain-containing disease resistance protein | chr3:4857940-4861104 FORWARD LENGTH=1054
	116	Prupe.3G100200	Pp03	7678749	7684889	AT1G80900.1 | Symbols: ATMGT1, MGT1, MRS2-10 | magnesium transporter 1 | chr1:30398289-30399870 REVERSE LENGTH=443
	117	Prupe.3G100300	Pp03	7687432	7689391	AT1G80920.1 | Symbols: J8 | Chaperone DnaJ-domain superfamily protein | chr1:30403863-30404549 REVERSE LENGTH=163
	118	Prupe.3G100400	Pp03	7694700	7696797	AT4G31860.1 | Symbols: | Protein phosphatase 2C family protein | chr4:15406685-15408589 REVERSE LENGTH=357
	119	Prupe.3G100500	Pp03	7706230	7713522	AT4G31860.1 | Symbols: | Protein phosphatase 2C family protein | chr4:15406685-15408589 REVERSE LENGTH=357
	120	Prupe.3G100600	Pp03	7715265	7719303	AT2G24370.1 | Symbols: | Protein kinase protein with adenine nucleotide alpha hydrolases-like domain | chr2:10369979-10373063 REVERSE LENGTH=788
	121	Prupe.3G100800	Pp03	7731043	7735912	AT5G48930.1 | Symbols: HCT | hydroxycinnamoyl-CoA shikimate/quinate hydroxycinnamoyl transferase | chr5:19836654-19838092 REVERSE LENGTH=433
	122	Prupe.3G100900	Pp03	7740788	7742805	AT3G57150.1 | Symbols: NAP57, AtNAP57, CBF5, AtCBF5 | homologue of NAP57 | chr3:21154255-21155952 REVERSE LENGTH=565
	123	Prupe.3G101000	Pp03	7746825	7751055	AT5G48930.1 | Symbols: HCT | hydroxycinnamoyl-CoA shikimate/quinate hydroxycinnamoyl transferase | chr5:19836654-19838092 REVERSE LENGTH=433
	124	Prupe.3G101100	Pp03	7763895	7765838	AT5G48930.1 | Symbols: HCT | hydroxycinnamoyl-CoA shikimate/quinate hydroxycinnamoyl transferase | chr5:19836654-19838092 REVERSE LENGTH=433
	125	Prupe.3G101300	Pp03	7783528	7785147	AT5G22790.1 | Symbols: RER1 | reticulata-related 1 | chr5:7599395-7601573 REVERSE LENGTH=433
	126	Prupe.3G101400	Pp03	7787616	7789526	AT5G48930.1 | Symbols: HCT | hydroxycinnamoyl-CoA shikimate/quinate hydroxycinnamoyl transferase | chr5:19836654-19838092 REVERSE LENGTH=433
Fruit development period (FDP)	1	Prupe.7G013200	Pp07	1883604	1886635	AT5G51940.1 | Symbols: NRPB6A, NRPD6A, NRPE6A | RNA polymerase Rpb6 | chr5:21104679-21105796 FORWARD LENGTH=144
	2	Prupe.7G013300	Pp07	1887556	1894563	AT5G27740.1 | Symbols: EMB161, EMB2775, EMB251, RFC3 | ATPase family associated with various cellular activities (AAA) | chr5:9823831-9826869 FORWARD LENGTH=354
	3	Prupe.7G013500	Pp07	1902356	1904590	AT3G12680.1 | Symbols: HUA1 | floral homeotic protein (HUA1) | chr3:4025276-4028999 REVERSE LENGTH=524
	4	Prupe.7G013600	Pp07	1925421	1929265	AT4G38380.1 | Symbols: | MATE efflux family protein | chr4:17971855-17974787 REVERSE LENGTH=560
	5	Prupe.7G013900	Pp07	1953064	1958262	AT3G10480.2 | Symbols: ANAC050, NAC050 | NAC domain containing protein 50 | chr3:3264410-3266781 FORWARD LENGTH=446
	6	Prupe.7G014100	Pp07	2010768	2015688	AT3G10480.2 | Symbols: ANAC050, NAC050 | NAC domain containing protein 50 | chr3:3264410-3266781 FORWARD LENGTH=446
Fruit Flavor (FV)	1	Prupe.1G256900	Pp01	26698750	26700940	AT1G60060.1 | Symbols: | Serine/threonine-protein kinase WNK (With No Lysine)-related | chr1:22139282-22141585 FORWARD LENGTH=386
	2	Prupe.1G257100	Pp01	26727229	26729202	AT3G28050.1 | Symbols: | nodulin MtN21 /EamA-like transporter family protein | chr3:10442984-10445216 FORWARD LENGTH=367
	3	Prupe.1G257200	Pp01	26734934	26737470	AT5G40230.1 | Symbols: | nodulin MtN21 /EamA-like transporter family protein | chr5:16079814-16081735 REVERSE LENGTH=370
	4	Prupe.1G257300	Pp01	26748159	26751001	AT3G28050.1 | Symbols: | nodulin MtN21 /EamA-like transporter family protein | chr3:10442984-10445216 FORWARD LENGTH=367
	5	Prupe.1G257400	Pp01	26751120	26754649	AT5G40240.1 | Symbols: | nodulin MtN21 /EamA-like transporter family protein | chr5:16082325-16084466 REVERSE LENGTH=368
	6	Prupe.1G257500	Pp01	26755054	26757420	AT5G40240.2 | Symbols: | nodulin MtN21 /EamA-like transporter family protein | chr5:16082325-16084810 REVERSE LENGTH=382
	7	Prupe.1G257600	Pp01	26764926	26770720	AT5G40230.1 | Symbols: | nodulin MtN21 /EamA-like transporter family protein | chr5:16079814-16081735 REVERSE LENGTH=370
	8	Prupe.1G257700	Pp01	26771575	26773766	AT5G40240.1 | Symbols: | nodulin MtN21 /EamA-like transporter family protein | chr5:16082325-16084466 REVERSE LENGTH=368
	9	Prupe.1G257800	Pp01	26774591	26778499	AT1G70260.1 | Symbols: | nodulin MtN21 /EamA-like transporter family protein | chr1:26457067-26459338 REVERSE LENGTH=375
	10	Prupe.1G258100	Pp01	26791763	26792708	AT1G24020.2 | Symbols: MLP423 | MLP-like protein 423 | chr1:8500653-8501458 REVERSE LENGTH=155
	11	Prupe.1G258200	Pp01	26806571	26809549	AT1G24030.2 | Symbols: | Protein kinase superfamily protein | chr1:8503394-8505195 FORWARD LENGTH=361
	12	Prupe.1G258300	Pp01	26809986	26811701	AT1G24040.2 | Symbols: | Acyl-CoA N-acyltransferases (NAT) superfamily protein | chr1:8505794-8506753 REVERSE LENGTH=319
	13	Prupe.1G258400	Pp01	26812223	26814651	AT1G70230.1 | Symbols: TBL27 | TRICHOME BIREFRINGENCE-LIKE 27 | chr1:26450389-26451724 FORWARD LENGTH=416
	14	Prupe.1G258500	Pp01	26817334	26817989	AT1G24050.1 | Symbols: | RNA-processing, Lsm domain | chr1:8507057-8508439 FORWARD LENGTH=188
	15	Prupe.1G258600	Pp01	26818479	26818824	AT1G24050.1 | Symbols: | RNA-processing, Lsm domain | chr1:8507057-8508439 FORWARD LENGTH=188
	16	Prupe.1G258700	Pp01	26828852	26833519	AT5G62890.3 | Symbols: | Xanthine/uracil permease family protein | chr5:25243723-25247075 FORWARD LENGTH=532
	17	Prupe.1G259000	Pp01	26843928	26845935	AT4G37670.2 | Symbols: NAGS2 | N-acetyl-l-glutamate synthase 2 | chr4:17696179-17698836 REVERSE LENGTH=613
	18	Prupe.1G259100	Pp01	26851527	26854757	AT1G70210.1 | Symbols: CYCD1;1, ATCYCD1;1 | CYCLIN D1;1 | chr1:26440015-26441980 FORWARD LENGTH=339
	19	Prupe.1G259500	Pp01	26891475	26893783	AT1G70200.1 | Symbols: | RNA-binding (RRM/RBD/RNP motifs) family protein | chr1:26432514-26434351 REVERSE LENGTH=538
	20	Prupe.1G259600	Pp01	26894723	26898416	AT1G24090.1 | Symbols: | RNase H family protein | chr1:8520834-8522737 FORWARD LENGTH=353
	21	Prupe.1G259700	Pp01	26898551	26901045	AT1G24095.1 | Symbols: | Putative thiol-disulphide oxidoreductase DCC | chr1:8523345-8524690 FORWARD LENGTH=213
	22	Prupe.1G259900	Pp01	26907196	26912555	AT1G10520.1 | Symbols: | DNA polymerase lambda (POLL) | chr1:3465964-3469248 FORWARD LENGTH=529
	23	Prupe.1G260000	Pp01	26916081	26919477	AT1G59990.1 | Symbols: | DEA(D/H)-box RNA helicase family protein | chr1:22090369-22092885 REVERSE LENGTH=581
	24	Prupe.1G260100	Pp01	26919478	26921333	AT1G24100.1 | Symbols: UGT74B1 | UDP-glucosyl transferase 74B1 | chr1:8525547-8527010 REVERSE LENGTH=460
	25	Prupe.1G260200	Pp01	26931106	26932329	AT5G14920.1 | Symbols: | Gibberellin-regulated family protein | chr5:4826598-4827761 FORWARD LENGTH=275
	26	Prupe.1G260300	Pp01	26932577	26938649	AT1G10510.1 | Symbols: emb2004 | RNI-like superfamily protein | chr1:3461771-3465590 FORWARD LENGTH=605
	27	Prupe.1G260400	Pp01	26939949	26942739	AT1G51760.1 | Symbols: IAR3, JR3 | peptidase M20/M25/M40 family protein | chr1:19199562-19201424 FORWARD LENGTH=440
	28	Prupe.1G260500	Pp01	26947971	26948975	AT4G17690.1 | Symbols: | Peroxidase superfamily protein | chr4:9846127-9847107 FORWARD LENGTH=326
	29	Prupe.1G260600	Pp01	26949708	26953567	AT1G24120.1 | Symbols: ARL1 | ARG1-like 1 | chr1:8529283-8531946 REVERSE LENGTH=436
	30	Prupe.1G260700	Pp01	26961662	26962928	AT5G06650.1 | Symbols: GIS2 | C2H2 and C2HC zinc fingers superfamily protein | chr5:2043486-2044061 FORWARD LENGTH=191
	31	Prupe.1G260800	Pp01	26981150	26985012	AT1G70180.1 | Symbols: | Sterile alpha motif (SAM) domain-containing protein | chr1:26426768-26428985 FORWARD LENGTH=456
	32	Prupe.1G260900	Pp01	27003181	27004491	AT1G24130.1 | Symbols: | Transducin/WD40 repeat-like superfamily protein | chr1:8534183-8535430 REVERSE LENGTH=415
	33	Prupe.1G261000	Pp01	27005927	27008010	AT1G70170.1 | Symbols: MMP | matrix metalloproteinase | chr1:26424005-26425141 FORWARD LENGTH=378
	34	Prupe.1G261400	Pp01	27019455	27023167	AT1G70150.1 | Symbols: | zinc ion binding | chr1:26416898-26419521 FORWARD LENGTH=374
	35	Prupe.1G261500	Pp01	27026187	27027940	AT1G59940.1 | Symbols: ARR3 | response regulator 3 | chr1:22065894-22066895 REVERSE LENGTH=231
	36	Prupe.1G261700	Pp01	27056782	27060546	AT1G70140.1 | Symbols: ATFH8, FH8 | formin 8 | chr1:26412688-26415048 REVERSE LENGTH=760
	37	Prupe.1G261900	Pp01	27064215	27065166	AT1G10460.1 | Symbols: GLP7 | germin-like protein 7 | chr1:3439578-3440231 REVERSE LENGTH=217
	38	Prupe.1G262000	Pp01	27066052	27067783	AT1G70090.2 | Symbols: GATL9, LGT8 | glucosyl transferase family 8 | chr1:26400927-26402099 FORWARD LENGTH=390
	39	Prupe.1G262100	Pp01	27072661	27077450	AT1G59900.1 | Symbols: AT-E1 ALPHA, E1 ALPHA | pyruvate dehydrogenase complex E1 alpha subunit | chr1:22051368-22053660 FORWARD LENGTH=389
	40	Prupe.1G262200	Pp01	27078598	27084105	AT1G70070.1 | Symbols: EMB25, PDE317, ISE2 | DEAD/DEAH box helicase, putative | chr1:26390016-26394148 REVERSE LENGTH=1171
	41	Prupe.1G262300	Pp01	27084193	27094148	AT1G70060.1 | Symbols: SNL4 | SIN3-like 4 | chr1:26383789-26389568 FORWARD LENGTH=1326
	42	Prupe.1G262400	Pp01	27102607	27107135	AT1G27210.1 | Symbols: | ARM repeat superfamily protein | chr1:9455669-9457917 REVERSE LENGTH=625
	43	Prupe.1G262600	Pp01	27119031	27121969	AT1G59840.2 | Symbols: CCB4 | cofactor assembly of complex C | chr1:22026569-22028174 FORWARD LENGTH=297
	44	Prupe.1G262700	Pp01	27125297	27127564	AT1G70000.2 | Symbols: | myb-like transcription factor family protein | chr1:26363674-26364635 REVERSE LENGTH=261
	45	Prupe.1G262800	Pp01	27130835	27133063	AT1G27190.1 | Symbols: | Leucine-rich repeat protein kinase family protein | chr1:9446923-9448728 REVERSE LENGTH=601
	46	Prupe.1G263000	Pp01	27136629	27140131	AT1G10430.1 | Symbols: PP2A-2 | protein phosphatase 2A-2 | chr1:3428705-3430437 REVERSE LENGTH=306
	47	Prupe.1G263100	Pp01	27150158	27152338	AT1G69970.2 | Symbols: CLE26 | CLAVATA3/ESR-RELATED 26 | chr1:26353079-26354256 REVERSE LENGTH=102
	48	Prupe.1G263300	Pp01	27176346	27179183	AT5G13050.1 | Symbols: 5-FCL | 5-formyltetrahydrofolate cycloligase | chr5:4136912-4138711 REVERSE LENGTH=277
	49	Prupe.1G263400	Pp01	27188996	27195515	AT1G27170.1 | Symbols: | transmembrane receptors;ATP binding | chr1:9434718-9439219 FORWARD LENGTH=1384
	50	Prupe.1G263500	Pp01	27198758	27204485	AT1G27180.1 | Symbols: | disease resistance protein (TIR-NBS-LRR class), putative | chr1:9439859-9445818 FORWARD LENGTH=1556
	51	Prupe.1G263600	Pp01	27219166	27224131	AT1G27170.2 | Symbols: | transmembrane receptors;ATP binding | chr1:9433577-9439219 FORWARD LENGTH=1384
	52	Prupe.1G263700	Pp01	27225668	27239493	AT1G59820.1 | Symbols: ALA3 | aminophospholipid ATPase 3 | chr1:22011599-22020023 FORWARD LENGTH=1213
	53	Prupe.1G263800	Pp01	27248745	27252137	AT1G59640.1 | Symbols: ZCW32, BPE, BPEub | BIG PETAL P | chr1:21909464-21911030 REVERSE LENGTH=264
	54	Prupe.1G264100	Pp01	27267872	27270179	AT5G23400.1 | Symbols: | Leucine-rich repeat (LRR) family protein | chr5:7880603-7882372 FORWARD LENGTH=589
	55	Prupe.1G264200	Pp01	27270180	27273701	AT1G10385.1 | Symbols: | Vps51/Vps67 family (components of vesicular transport) protein | chr1:3403224-3405856 FORWARD LENGTH=754
	56	Prupe.1G264300	Pp01	27274330	27276245	AT2G38110.1 | Symbols: ATGPAT6, GPAT6 | glycerol-3-phosphate acyltransferase 6 | chr2:15952816-15955364 REVERSE LENGTH=501
	57	Prupe.1G264500	Pp01	27280460	27285060	AT5G62620.1 | Symbols: | Galactosyltransferase family protein | chr5:25137136-25139764 FORWARD LENGTH=681
	58	Prupe.1G264600	Pp01	27308747	27309200	AT1G05670.2 | Symbols: | Pentatricopeptide repeat (PPR-like) superfamily protein | chr1:1698574-1700799 REVERSE LENGTH=741
	59	Prupe.1G264700	Pp01	27324598	27326287	AT1G10370.1 | Symbols: GST30, ATGSTU17, GST30B, ERD9 | Glutathione S-transferase family protein | chr1:3397274-3398273 REVERSE LENGTH=227
	60	Prupe.1G264800	Pp01	27332436	27333128	AT1G10370.1 | Symbols: GST30, ATGSTU17, GST30B, ERD9 | Glutathione S-transferase family protein | chr1:3397274-3398273 REVERSE LENGTH=227
	61	Prupe.1G264900	Pp01	27333337	27334434	AT1G10370.1 | Symbols: GST30, ATGSTU17, GST30B, ERD9 | Glutathione S-transferase family protein | chr1:3397274-3398273 REVERSE LENGTH=227
	62	Prupe.1G269300	Pp01	27660024	27661315	AT1G16930.1 | Symbols: | F-box/RNI-like/FBD-like domains-containing protein | chr1:5789987-5791534 FORWARD LENGTH=449
	63	Prupe.1G269400	Pp01	27668615	27670882	AT1G69800.2 | Symbols: | Cystathionine beta-synthase (CBS) protein | chr1:26274416-26276325 REVERSE LENGTH=476
	64	Prupe.1G269600	Pp01	27674167	27676026	AT2G02750.1 | Symbols: | Pentatricopeptide repeat (PPR) superfamily protein | chr2:771641-773482 REVERSE LENGTH=613
	65	Prupe.1G269700	Pp01	27691331	27693890	AT2G02760.1 | Symbols: ATUBC2, UBC2 | ubiquiting-conjugating enzyme 2 | chr2:774271-775149 FORWARD LENGTH=152
	66	Prupe.1G269800	Pp01	27693059	27697577	AT1G14390.1 | Symbols: | Leucine-rich repeat protein kinase family protein | chr1:4924277-4926794 FORWARD LENGTH=747
	67	Prupe.1G269900	Pp01	27713533	27718224	AT1G14380.2 | Symbols: IQD28 | IQ-domain 28 | chr1:4918279-4920761 REVERSE LENGTH=602
	68	Prupe.1G270100	Pp01	27749629	27750438	AT3G19950.1 | Symbols: | RING/U-box superfamily protein | chr3:6942853-6943839 FORWARD LENGTH=328
	69	Prupe.1G270300	Pp01	27770350	27770667	AT3G19950.1 | Symbols: | RING/U-box superfamily protein | chr3:6942853-6943839 FORWARD LENGTH=328
	70	Prupe.1G270600	Pp01	27787467	27789996	AT2G02800.2 | Symbols: APK2B | protein kinase 2B | chr2:796889-799250 REVERSE LENGTH=426
	71	Prupe.1G270700	Pp01	27790298	27794511	AT2G02800.2 | Symbols: APK2B | protein kinase 2B | chr2:796889-799250 REVERSE LENGTH=426
	72	Prupe.1G270800	Pp01	27797600	27800578	AT1G14360.1 | Symbols: ATUTR3, UTR3 | UDP-galactose transporter 3 | chr1:4911362-4913029 REVERSE LENGTH=331
	73	Prupe.1G270900	Pp01	27807660	27807992	ATCG00420.1 | Symbols: NDHJ | NADH dehydrogenase subunit J | chrC:48677-49153 REVERSE LENGTH=158
	74	Prupe.1G271000	Pp01	27808000	27809070	ATCG00360.1 | Symbols: YCF3 | Tetratricopeptide repeat (TPR)-like superfamily protein | chrC:42584-43751 REVERSE LENGTH=126
	75	Prupe.1G271100	Pp01	27819027	27824710	AT1G14350.2 | Symbols: FLP, MYB124 | Duplicated homeodomain-like superfamily protein | chr1:4908427-4910647 FORWARD LENGTH=436
	76	Prupe.1G271300	Pp01	27835188	27835894	AT1G14345.1 | Symbols: | NAD(P)-linked oxidoreductase superfamily protein | chr1:4899176-4899766 FORWARD LENGTH=196
	77	Prupe.1G271400	Pp01	27837738	27840056	AT1G69780.1 | Symbols: ATHB13 | Homeobox-leucine zipper protein family | chr1:26259166-26260465 FORWARD LENGTH=294
	78	Prupe.1G271500	Pp01	27843811	27849253	AT2G02860.2 | Symbols: SUT2, ATSUC3, SUC3 | sucrose transporter 2 | chr2:828546-831276 REVERSE LENGTH=464
	79	Prupe.1G271600	Pp01	27849783	27851551	AT1G14340.1 | Symbols: | RNA-binding (RRM/RBD/RNP motifs) family protein | chr1:4897709-4898776 FORWARD LENGTH=244
	80	Prupe.1G271700	Pp01	27854746	27856083	AT1G26945.1 | Symbols: KDR | basic helix-loop-helix (bHLH) DNA-binding superfamily protein | chr1:9351571-9352474 FORWARD LENGTH=94
	81	Prupe.1G271800	Pp01	27859550	27862255	AT1G26940.1 | Symbols: | Cyclophilin-like peptidyl-prolyl cis-trans isomerase family protein | chr1:9343193-9344962 FORWARD LENGTH=226
	82	Prupe.1G271900	Pp01	27876139	27879759	AT1G14330.1 | Symbols: | Galactose oxidase/kelch repeat superfamily protein | chr1:4890375-4891700 REVERSE LENGTH=441
	83	Prupe.1G272100	Pp01	27896256	27898689	AT2G02880.1 | Symbols: | mucin-related | chr2:841303-843151 FORWARD LENGTH=314
	84	Prupe.1G272200	Pp01	27899135	27900757	AT1G26900.1 | Symbols: | Pentatricopeptide repeat (PPR) superfamily protein | chr1:9319756-9321474 REVERSE LENGTH=572
	85	Prupe.1G272300	Pp01	27903032	27907978	AT5G19420.1 | Symbols: | Regulator of chromosome condensation (RCC1) family with FYVE zinc finger domain | chr5:6547945-6552866 REVERSE LENGTH=1105
	86	Prupe.1G272400	Pp01	27909307	27911323	AT1G69700.1 | Symbols: ATHVA22C, HVA22C | HVA22 homologue C | chr1:26220337-26221663 FORWARD LENGTH=184
	87	Prupe.1G272500	Pp01	27911951	27915862	AT3G47620.1 | Symbols: AtTCP14, TCP14 | TEOSINTE BRANCHED, cycloidea and PCF (TCP) 14 | chr3:17559004-17560473 FORWARD LENGTH=489
	88	Prupe.1G272700	Pp01	27921232	27924019	AT1G69680.1 | Symbols: | Mog1/PsbP/DUF1795-like photosystem II reaction center PsbP family protein | chr1:26205148-26206568 FORWARD LENGTH=202
	89	Prupe.1G272800	Pp01	27924574	27927937	AT1G26830.1 | Symbols: CUL3A, ATCUL3A, ATCUL3, CUL3 | cullin 3 | chr1:9296063-9298374 FORWARD LENGTH=732
	90	Prupe.1G272900	Pp01	27927938	27930302	AT1G14310.1 | Symbols: | Haloacid dehalogenase-like hydrolase (HAD) superfamily protein | chr1:4885049-4886672 FORWARD LENGTH=254
	91	Prupe.1G273100	Pp01	27962439	27965010	AT1G26840.1 | Symbols: ORC6, ATORC6 | origin recognition complex protein 6 | chr1:9298822-9300603 FORWARD LENGTH=284
	92	Prupe.1G273200	Pp01	27970051	27972496	AT1G14290.1 | Symbols: SBH2 | sphingoid base hydroxylase 2 | chr1:4880307-4881784 REVERSE LENGTH=259
	93	Prupe.1G273300	Pp01	27974515	27975948	AT1G14280.1 | Symbols: PKS2 | phytochrome kinase substrate 2 | chr1:4877657-4878985 FORWARD LENGTH=442
	94	Prupe.1G273400	Pp01	27977561	27982503	AT1G26850.2 | Symbols: | S-adenosyl-L-methionine-dependent methyltransferases superfamily protein | chr1:9301146-9303432 REVERSE LENGTH=616
	95	Prupe.1G273600	Pp01	27985870	27989471	AT1G14270.1 | Symbols: | CAAX amino terminal protease family protein | chr1:4875099-4877195 REVERSE LENGTH=353
	96	Prupe.1G273800	Pp01	27992290	27996088	AT1G16930.1 | Symbols: | F-box/RNI-like/FBD-like domains-containing protein | chr1:5789987-5791534 FORWARD LENGTH=449
	97	Prupe.1G274300	Pp01	28043845	28045782	AT1G26870.1 | Symbols: FEZ, ANAC009 | NAC (No Apical Meristem) domain transcriptional regulator superfamily protein | chr1:9312856-9314983 FORWARD LENGTH=425
	98	Prupe.1G274400	Pp01	28046954	28048070	AT1G74590.1 | Symbols: ATGSTU10, GSTU10 | glutathione S-transferase TAU 10 | chr1:28023887-28024666 REVERSE LENGTH=232
	99	Prupe.1G274500	Pp01	28047902	28049619	AT1G26880.1 | Symbols: | Ribosomal protein L34e superfamily protein | chr1:9315640-9316681 REVERSE LENGTH=120
	100	Prupe.1G274700	Pp01	28058395	28059444	AT1G69600.1 | Symbols: ZFHD1, ATHB29, ZHD11 | zinc finger homeodomain 1 | chr1:26182470-26183198 FORWARD LENGTH=242
	101	Prupe.1G274900	Pp01	28068604	28071937	AT2G02960.3 | Symbols: | RING/FYVE/PHD zinc finger superfamily protein | chr2:862346-863980 REVERSE LENGTH=271
	102	Prupe.1G275000	Pp01	28073656	28077627	AT2G02970.1 | Symbols: | GDA1/CD39 nucleoside phosphatase family protein | chr2:865395-868007 REVERSE LENGTH=555
	103	Prupe.1G275100	Pp01	28087735	28089347	AT3G28960.1 | Symbols: | Transmembrane amino acid transporter family protein | chr3:10984245-10985767 REVERSE LENGTH=405
	104	Prupe.1G275200	Pp01	28099699	28102054	AT2G02980.1 | Symbols: OTP85 | Pentatricopeptide repeat (PPR) superfamily protein | chr2:868468-870279 FORWARD LENGTH=603
	105	Prupe.1G275300	Pp01	28105860	28107602	AT2G02990.1 | Symbols: RNS1, ATRNS1 | ribonuclease 1 | chr2:873714-874667 FORWARD LENGTH=230
	106	Prupe.1G275400	Pp01	28108986	28110810	AT1G14220.1 | Symbols: | Ribonuclease T2 family protein | chr1:4858642-4859601 REVERSE LENGTH=228
	107	Prupe.1G275500	Pp01	28114450	28119427	AT1G26810.1 | Symbols: GALT1 | galactosyltransferase1 | chr1:9286862-9289327 REVERSE LENGTH=643
	108	Prupe.1G275600	Pp01	28119535	28121116	AT1G14205.1 | Symbols: | Ribosomal L18p/L5e family protein | chr1:4855582-4856762 FORWARD LENGTH=165
	109	Prupe.1G275700	Pp01	28121405	28122500	AT1G26800.1 | Symbols: | RING/U-box superfamily protein | chr1:9285576-9286190 REVERSE LENGTH=204
	110	Prupe.1G275800	Pp01	28122517	28124906	AT1G14190.1 | Symbols: | Glucose-methanol-choline (GMC) oxidoreductase family protein | chr1:4852802-4854307 FORWARD LENGTH=501
	111	Prupe.1G275900	Pp01	28124969	28127186	AT1G69580.1 | Symbols: | Homeodomain-like superfamily protein | chr1:26172127-26173612 FORWARD LENGTH=336
	112	Prupe.1G276000	Pp01	28142303	28145914	AT5G39660.2 | Symbols: CDF2 | cycling DOF factor 2 | chr5:15878920-15880712 FORWARD LENGTH=457
	113	Prupe.1G276100	Pp01	28149251	28150647	AT5G39670.1 | Symbols: | Calcium-binding EF-hand family protein | chr5:15883270-15883884 FORWARD LENGTH=204
	114	Prupe.1G276300	Pp01	28157190	28160241	AT1G69560.1 | Symbols: MYB105, LOF2, ATMYB105 | myb domain protein 105 | chr1:26157755-26158906 FORWARD LENGTH=330
	115	Prupe.3G044000	Pp03	3128526	3132499	AT3G42790.1 | Symbols: AL3 | alfin-like 3 | chr3:14878128-14879618 REVERSE LENGTH=250
	116	Prupe.3G044100	Pp03	3134500	3136991	AT1G72820.1 | Symbols: | Mitochondrial substrate carrier family protein | chr1:27403457-27404506 FORWARD LENGTH=349
	117	Prupe.3G044200	Pp03	3137932	3174657	AT1G67120.1 | Symbols: | ATPases;nucleotide binding;ATP binding;nucleoside-triphosphatases;transcription factor binding | chr1:25069727-25095526 REVERSE LENGTH=5393
	118	Prupe.3G044400	Pp03	3185692	3191847	AT4G29840.1 | Symbols: MTO2, TS | Pyridoxal-5'-phosphate-dependent enzyme family protein | chr4:14599434-14601014 REVERSE LENGTH=526
	119	Prupe.3G044500	Pp03	3194818	3201205	AT4G33090.1 | Symbols: APM1, ATAPM1 | aminopeptidase M1 | chr4:15965915-15970418 REVERSE LENGTH=879
	120	Prupe.3G044600	Pp03	3202403	3204844	AT1G72790.1 | Symbols: | hydroxyproline-rich glycoprotein family protein | chr1:27394848-27396533 FORWARD LENGTH=561
	121	Prupe.3G044800	Pp03	3227158	3230440	AT3G13940.1 | Symbols: | DNA binding;DNA-directed RNA polymerases | chr3:4600647-4602412 REVERSE LENGTH=442
	122	Prupe.3G044900	Pp03	3230721	3233118	AT1G72770.2 | Symbols: HAB1 | homology to ABI1 | chr1:27390998-27392413 FORWARD LENGTH=406
	123	Prupe.3G045000	Pp03	3236415	3240388	AT1G72760.1 | Symbols: | Protein kinase superfamily protein | chr1:27385421-27388274 REVERSE LENGTH=697
	124	Prupe.3G045100	Pp03	3242156	3243275	AT1G72750.1 | Symbols: ATTIM23-2, TIM23-2 | translocase inner membrane subunit 23-2 | chr1:27383577-27384143 FORWARD LENGTH=188
	125	Prupe.3G045200	Pp03	3245429	3252354	AT1G54220.2 | Symbols: | Dihydrolipoamide acetyltransferase, long form protein | chr1:20246460-20250208 REVERSE LENGTH=539
	126	Prupe.3G045300	Pp03	3259573	3264510	AT1G17520.1 | Symbols: | Homeodomain-like/winged-helix DNA-binding family protein | chr1:6024959-6027224 REVERSE LENGTH=296
	127	Prupe.3G045400	Pp03	3264696	3267663	AT5G57020.1 | Symbols: NMT1, ATNMT1 | myristoyl-CoA:protein N-myristoyltransferase | chr5:23075451-23076755 FORWARD LENGTH=434
	128	Prupe.3G045500	Pp03	3270226	3273589	AT3G13920.3 | Symbols: EIF4A1, RH4, TIF4A1 | eukaryotic translation initiation factor 4A1 | chr3:4592635-4594094 REVERSE LENGTH=402
	129	Prupe.3G045600	Pp03	3275508	3278224	AT3G13920.1 | Symbols: EIF4A1, RH4, TIF4A1 | eukaryotic translation initiation factor 4A1 | chr3:4592635-4594128 REVERSE LENGTH=412
	130	Prupe.3G046000	Pp03	3285755	3290855	AT4G26100.1 | Symbols: CK1, CKL1 | casein kinase 1 | chr4:13227885-13230508 REVERSE LENGTH=450
	131	Prupe.3G046100	Pp03	3292441	3299571	AT1G17500.1 | Symbols: | ATPase E1-E2 type family protein / haloacid dehalogenase-like hydrolase family protein | chr1:6018757-6023201 FORWARD LENGTH=1216
	132	Prupe.3G046200	Pp03	3304266	3307280	AT3G09800.1 | Symbols: | SNARE-like superfamily protein | chr3:3006731-3007916 REVERSE LENGTH=179
	133	Prupe.3G046500	Pp03	3315232	3317353	AT4G33050.3 | Symbols: EDA39 | calmodulin-binding family protein | chr4:15944604-15946736 REVERSE LENGTH=488
	134	Prupe.3G046600	Pp03	3319820	3322262	AT4G33050.3 | Symbols: EDA39 | calmodulin-binding family protein | chr4:15944604-15946736 REVERSE LENGTH=488
	135	Prupe.3G046700	Pp03	3323796	3326797	AT4G19210.1 | Symbols: ATRLI2, RLI2 | RNAse l inhibitor protein 2 | chr4:10501906-10504776 FORWARD LENGTH=605
	136	Prupe.3G046800	Pp03	3330290	3333393	AT2G26180.1 | Symbols: IQD6 | IQ-domain 6 | chr2:11143433-11144982 REVERSE LENGTH=416
	137	Prupe.3G046900	Pp03	3338322	3340119	AT3G13890.2 | Symbols: MYB26 | myb domain protein 26 | chr3:4576744-4578027 REVERSE LENGTH=358
	138	Prupe.3G047000	Pp03	3340846	3349065	AT3G13882.1 | Symbols: | Ribosomal protein L34 | chr3:4574600-4575852 FORWARD LENGTH=147
	139	Prupe.3G047100	Pp03	3344397	3345766	AT3G06240.1 | Symbols: | F-box family protein | chr3:1887336-1888619 FORWARD LENGTH=427
	140	Prupe.3G047200	Pp03	3359483	3360575	AT4G12560.2 | Symbols: CPR30 | F-box and associated interaction domains-containing protein | chr4:7441815-7443157 FORWARD LENGTH=413
	141	Prupe.3G047300	Pp03	3361566	3363352	AT4G12560.2 | Symbols: CPR30 | F-box and associated interaction domains-containing protein | chr4:7441815-7443157 FORWARD LENGTH=413
	142	Prupe.3G047400	Pp03	3365323	3366756	AT4G12560.2 | Symbols: CPR30 | F-box and associated interaction domains-containing protein | chr4:7441815-7443157 FORWARD LENGTH=413
	143	Prupe.3G047500	Pp03	3370776	3375894	AT1G72880.1 | Symbols: | Survival protein SurE-like phosphatase/nucleotidase | chr1:27423678-27425928 REVERSE LENGTH=385
	144	Prupe.3G047600	Pp03	3379983	3384471	AT5G10900.1 | Symbols: | Calcineurin-like metallo-phosphoesterase superfamily protein | chr5:3436413-3439221 REVERSE LENGTH=600
	145	Prupe.3G047800	Pp03	3385721	3387623	AT2G04865.1 | Symbols: | Aminotransferase-like, plant mobile domain family protein | chr2:1712149-1714599 FORWARD LENGTH=667
	146	Prupe.3G047900	Pp03	3389116	3390696	AT3G13780.1 | Symbols: | SMAD/FHA domain-containing protein | chr3:4525108-4526214 FORWARD LENGTH=309
	147	Prupe.3G048000	Pp03	3391408	3393757	AT1G17640.1 | Symbols: | RNA-binding (RRM/RBD/RNP motifs) family protein | chr1:6067394-6069098 REVERSE LENGTH=369
	148	Prupe.3G048100	Pp03	3394509	3398534	AT1G17650.1 | Symbols: GLYR2, GR2 | glyoxylate reductase 2 | chr1:6069594-6071964 REVERSE LENGTH=358
	149	Prupe.3G048200	Pp03	3399546	3403330	AT2G19480.3 | Symbols: NAP1;2 | nucleosome assembly protein 1;2 | chr2:8438601-8441040 FORWARD LENGTH=372
	150	Prupe.3G048300	Pp03	3405921	3409831	AT3G13790.1 | Symbols: ATCWINV1, ATBFRUCT1 | Glycosyl hydrolases family 32 protein | chr3:4533084-4535831 REVERSE LENGTH=584
	151	Prupe.3G048400	Pp03	3417144	3419614	AT3G18760.1 | Symbols: | Translation elongation factor EF1B/ribosomal protein S6 family protein | chr3:6457930-6459558 REVERSE LENGTH=139
	152	Prupe.3G048500	Pp03	3418940	3423799	AT3G13800.1 | Symbols: | Metallo-hydrolase/oxidoreductase superfamily protein | chr3:4538879-4541366 FORWARD LENGTH=361
	153	Prupe.3G048600	Pp03	3431119	3434307	AT3G13810.1 | Symbols: AtIDD11, IDD11 | indeterminate(ID)-domain 11 | chr3:4544941-4547300 FORWARD LENGTH=513
	154	Prupe.3G048800	Pp03	3450011	3458109	AT1G72990.1 | Symbols: BGAL17 | beta-galactosidase 17 | chr1:27457480-27462168 REVERSE LENGTH=697
	155	Prupe.3G049000	Pp03	3459678	3462004	AT1G55080.1 | Symbols: MED9 | MED9
	156	Prupe.3G049100	Pp03	3462265	3463871	AT3G13850.1 | Symbols: LBD22 | LOB domain-containing protein 22 | chr3:4559910-4560716 FORWARD LENGTH=268
	157	Prupe.3G049200	Pp03	3464018	3466628	AT1G17630.1 | Symbols: | Pentatricopeptide repeat (PPR-like) superfamily protein | chr1:6064525-6066720 FORWARD LENGTH=731
	158	Prupe.3G049300	Pp03	3466939	3473493	AT3G13860.1 | Symbols: HSP60-3A | heat shock protein 60-3A | chr3:4561704-4565133 REVERSE LENGTH=572
	159	Prupe.3G049400	Pp03	3475226	3476990	AT1G17620.1 | Symbols: | Late embryogenesis abundant (LEA) hydroxyproline-rich glycoprotein family | chr1:6062313-6063107 FORWARD LENGTH=264
	160	Prupe.3G049500	Pp03	3483578	3488763	AT5G56890.1 | Symbols: | Protein kinase superfamily protein | chr5:23010801-23015559 REVERSE LENGTH=1113
	161	Prupe.3G049600	Pp03	3489181	3493905	AT1G72970.1 | Symbols: HTH, EDA17 | Glucose-methanol-choline (GMC) oxidoreductase family protein | chr1:27452872-27455706 FORWARD LENGTH=594
	162	Prupe.3G049700	Pp03	3500810	3505870	AT1G72960.1 | Symbols: | Root hair defective 3 GTP-binding protein (RHD3) | chr1:27446263-27450862 FORWARD LENGTH=795
	163	Prupe.3G049800	Pp03	3510637	3520674	AT1G72960.1 | Symbols: | Root hair defective 3 GTP-binding protein (RHD3) | chr1:27446263-27450862 FORWARD LENGTH=795
	164	Prupe.3G049900	Pp03	3523041	3528963	AT2G19520.1 | Symbols: FVE, ACG1, MSI4, NFC4, NFC04, ATMSI4 | Transducin family protein / WD-40 repeat family protein | chr2:8456006-8459235 FORWARD LENGTH=507
	165	Prupe.3G050000	Pp03	3530694	3534766	AT3G13772.1 | Symbols: TMN7, AtTMN7 | transmembrane nine 7 | chr3:4521712-4524394 REVERSE LENGTH=641
	166	Prupe.3G050200	Pp03	3539994	3546809	AT3G13750.1 | Symbols: BGAL1 | beta galactosidase 1 | chr3:4511192-4515756 FORWARD LENGTH=847
	167	Prupe.3G050300	Pp03	3559117	3561158	AT1G61040.1 | Symbols: VIP5 | plus-3 domain-containing protein | chr1:22483817-22485748 FORWARD LENGTH=643
	168	Prupe.3G050600	Pp03	3569204	3574690	AT1G55140.1 | Symbols: | Ribonuclease III family protein | chr1:20572503-20574332 REVERSE LENGTH=237
	169	Prupe.3G050700	Pp03	3575102	3580904	AT1G55150.1 | Symbols: | DEA(D/H)-box RNA helicase family protein | chr1:20574634-20577141 FORWARD LENGTH=501
	170	Prupe.3G050900	Pp03	3586475	3592033	AT3G13730.1 | Symbols: CYP90D1 | cytochrome P450, family 90, subfamily D, polypeptide 1 | chr3:4498330-4500836 REVERSE LENGTH=491
	171	Prupe.3G051100	Pp03	3597840	3603251	AT4G33000.3 | Symbols: CBL10, ATCBL10 | calcineurin B-like protein 10 | chr4:15924349-15926052 FORWARD LENGTH=204
	172	Prupe.3G051200	Pp03	3603962	3607052	AT1G55180.1 | Symbols: PLDEPSILON, PLDALPHA4 | phospholipase D alpha 4 | chr1:20585057-20587629 REVERSE LENGTH=762
	173	Prupe.3G051300	Pp03	3616299	3617397	AT1G55190.1 | Symbols: PRA1.F2, PRA7 | PRA1 (Prenylated rab acceptor) family protein | chr1:20588450-20589019 FORWARD LENGTH=189
	174	Prupe.3G051400	Pp03	3617958	3621853	AT3G13700.2 | Symbols: | RNA-binding (RRM/RBD/RNP motifs) family protein | chr3:4490859-4492632 REVERSE LENGTH=287
	175	Prupe.3G051500	Pp03	3620885	3626728	AT3G13690.1 | Symbols: | Protein kinase protein with adenine nucleotide alpha hydrolases-like domain | chr3:4486920-4490011 FORWARD LENGTH=753
	176	Prupe.3G051600	Pp03	3634446	3638462	AT3G21250.2 | Symbols: MRP6, ABCC8 | multidrug resistance-associated protein 6 | chr3:7457668-7463261 REVERSE LENGTH=1464
	177	Prupe.3G051700	Pp03	3638584	3641966	AT3G21250.2 | Symbols: MRP6, ABCC8 | multidrug resistance-associated protein 6 | chr3:7457668-7463261 REVERSE LENGTH=1464
	178	Prupe.3G051800	Pp03	3649571	3655994	AT3G21250.2 | Symbols: MRP6, ABCC8 | multidrug resistance-associated protein 6 | chr3:7457668-7463261 REVERSE LENGTH=1464
	179	Prupe.3G051900	Pp03	3665694	3667650	AT1G17710.1 | Symbols: | Pyridoxal phosphate phosphatase-related protein | chr1:6090763-6091975 REVERSE LENGTH=279
	180	Prupe.3G052000	Pp03	3671403	3673194	AT1G17710.1 | Symbols: | Pyridoxal phosphate phosphatase-related protein | chr1:6090763-6091975 REVERSE LENGTH=279
	181	Prupe.3G052100	Pp03	3684263	3689561	AT1G17720.2 | Symbols: ATB BETA | Protein phosphatase 2A, regulatory subunit PR55 | chr1:6093949-6098065 REVERSE LENGTH=500
	182	Prupe.3G052200	Pp03	3690616	3693184	AT2G19680.2 | Symbols: | Mitochondrial ATP synthase subunit G protein | chr2:8501865-8502622 FORWARD LENGTH=122
	183	Prupe.3G052300	Pp03	3697981	3701414	AT1G51700.1 | Symbols: ADOF1, DOF1 | DOF zinc finger protein 1 | chr1:19174266-19174850 FORWARD LENGTH=194
	184	Prupe.3G052400	Pp03	3702648	3708648	AT1G51710.1 | Symbols: UBP6, ATUBP6 | ubiquitin-specific protease 6 | chr1:19175805-19179894 REVERSE LENGTH=482
	185	Prupe.3G052500	Pp03	3712265	3722006	AT3G21290.1 | Symbols: | dentin sialophosphoprotein-related | chr3:7482318-7488676 FORWARD LENGTH=1192
	186	Prupe.3G052600	Pp03	3722758	3731686	AT1G51720.1 | Symbols: | Amino acid dehydrogenase family protein | chr1:19181741-19186297 FORWARD LENGTH=637
	187	Prupe.3G052700	Pp03	3731847	3736980	AT1G51730.1 | Symbols: | Ubiquitin-conjugating enzyme family protein | chr1:19186812-19188638 REVERSE LENGTH=252
	188	Prupe.3G052800	Pp03	3739082	3744487	AT3G21295.1 | Symbols: | Tudor/PWWP/MBT superfamily protein | chr3:7489635-7492296 FORWARD LENGTH=645
	189	Prupe.3G052900	Pp03	3745791	3747838	AT4G29410.2 | Symbols: | Ribosomal L28e protein family | chr4:14468439-14469964 REVERSE LENGTH=143
	190	Prupe.3G053000	Pp03	3747909	3750685	AT4G17530.1 | Symbols: RAB1C, ATRAB1C, ATRABD2C | RAB GTPase homolog 1C | chr4:9773721-9775424 REVERSE LENGTH=202
	191	Prupe.3G053300	Pp03	3762054	3763110	AT1G73030.1 | Symbols: VPS46.2, CHMP1A | SNF7 family protein | chr1:27473938-27474848 FORWARD LENGTH=203
	192	Prupe.3G053500	Pp03	3764254	3769717	AT1G73040.1 | Symbols: | Mannose-binding lectin superfamily protein | chr1:27475159-27475777 REVERSE LENGTH=176
	193	Prupe.3G053600	Pp03	3771359	3774778	AT1G16930.1 | Symbols: | F-box/RNI-like/FBD-like domains-containing protein | chr1:5789987-5791534 FORWARD LENGTH=449
	194	Prupe.3G053700	Pp03	3782637	3786412	AT1G51760.1 | Symbols: IAR3, JR3 | peptidase M20/M25/M40 family protein | chr1:19199562-19201424 FORWARD LENGTH=440
	195	Prupe.3G053800	Pp03	3787073	3790236	AT5G11730.1 | Symbols: | Core-2/I-branching beta-1,6-N-acetylglucosaminyltransferase family protein | chr5:3780963-3782473 FORWARD LENGTH=386
	196	Prupe.3G053900	Pp03	3792611	3793619	AT5G56670.1 | Symbols: | Ribosomal protein S30 family protein | chr5:22935413-22935981 REVERSE LENGTH=62
	197	Prupe.3G054000	Pp03	3793530	3800090	AT3G21300.1 | Symbols: | RNA methyltransferase family protein | chr3:7493654-7496257 REVERSE LENGTH=554
	198	Prupe.3G054400	Pp03	3824012	3826252	AT3G21330.1 | Symbols: | basic helix-loop-helix (bHLH) DNA-binding superfamily protein | chr3:7507720-7508841 FORWARD LENGTH=373
	199	Prupe.3G054500	Pp03	3833681	3837928	AT1G51800.1 | Symbols: | Leucine-rich repeat protein kinase family protein | chr1:19214203-19217833 FORWARD LENGTH=894
	200	Prupe.3G054800	Pp03	3849437	3852457	AT5G63020.1 | Symbols: | Disease resistance protein (CC-NBS-LRR class) family | chr5:25283252-25286002 REVERSE LENGTH=888
	201	Prupe.3G054900	Pp03	3855251	3858469	AT3G21350.1 | Symbols: MED6 | RNA polymerase transcriptional regulation mediator-related | chr3:7517106-7518587 FORWARD LENGTH=257
	202	Prupe.3G055000	Pp03	3862572	3864679	AT1G14520.1 | Symbols: MIOX1 | myo-inositol oxygenase 1 | chr1:4968376-4969954 REVERSE LENGTH=311
	203	Prupe.3G055100	Pp03	3882493	3887484	AT4G29990.1 | Symbols: | Leucine-rich repeat transmembrane protein kinase protein | chr4:14665802-14669438 REVERSE LENGTH=876
	204	Prupe.3G055200	Pp03	3890132	3896484	AT4G29990.1 | Symbols: | Leucine-rich repeat transmembrane protein kinase protein | chr4:14665802-14669438 REVERSE LENGTH=876
	205	Prupe.3G055300	Pp03	3899479	3901913	AT3G11080.1 | Symbols: AtRLP35, RLP35 | receptor like protein 35 | chr3:3470481-3473312 FORWARD LENGTH=943
	206	Prupe.3G055400	Pp03	3923294	3927264	AT1G51800.1 | Symbols: | Leucine-rich repeat protein kinase family protein | chr1:19214203-19217833 FORWARD LENGTH=894
	207	Prupe.3G055500	Pp03	3930876	3935501	AT1G51800.1 | Symbols: | Leucine-rich repeat protein kinase family protein | chr1:19214203-19217833 FORWARD LENGTH=894
	208	Prupe.3G055600	Pp03	3937808	3945754	AT1G05700.1 | Symbols: | Leucine-rich repeat transmembrane protein kinase protein | chr1:1709796-1713245 FORWARD LENGTH=852
	209	Prupe.3G055700	Pp03	3946027	3948906	AT4G29180.1 | Symbols: RHS16 | root hair specific 16 | chr4:14385631-14389524 FORWARD LENGTH=911
	210	Prupe.3G055800	Pp03	3951462	3956160	AT1G51800.1 | Symbols: | Leucine-rich repeat protein kinase family protein | chr1:19214203-19217833 FORWARD LENGTH=894
	211	Prupe.3G055900	Pp03	3966967	3969649	AT4G29990.1 | Symbols: | Leucine-rich repeat transmembrane protein kinase protein | chr4:14665802-14669438 REVERSE LENGTH=876
	212	Prupe.3G056000	Pp03	3972221	3976858	AT4G29990.1 | Symbols: | Leucine-rich repeat transmembrane protein kinase protein | chr4:14665802-14669438 REVERSE LENGTH=876
	213	Prupe.3G056100	Pp03	3986835	3990798	AT1G51860.1 | Symbols: | Leucine-rich repeat protein kinase family protein | chr1:19257634-19261479 REVERSE LENGTH=890
	214	Prupe.3G056200	Pp03	3992258	3994719	AT3G16370.1 | Symbols: | GDSL-like Lipase/Acylhydrolase superfamily protein | chr3:5556928-5558351 FORWARD LENGTH=353
	215	Prupe.3G056300	Pp03	3994671	3998717	AT3G16380.1 | Symbols: PAB6 | poly(A) binding protein 6 | chr3:5558676-5560993 REVERSE LENGTH=537
	216	Prupe.3G056400	Pp03	3999350	4003443	AT1G52080.1 | Symbols: AR791 | actin binding protein family | chr1:19369788-19371862 FORWARD LENGTH=573
	217	Prupe.3G056500	Pp03	4009262	4018107	AT5G50340.1 | Symbols: | ATP-dependent peptidases;nucleotide binding;serine-type endopeptidases;DNA helicases;ATP binding;damaged DNA binding;nucleoside-triphosphatases | chr5:20491635-20495830 REVERSE LENGTH=587
	218	Prupe.3G056600	Pp03	4018880	4024487	AT4G26270.1 | Symbols: PFK3 | phosphofructokinase 3 | chr4:13301094-13304030 REVERSE LENGTH=489
	219	Prupe.3G056700	Pp03	4026065	4031566	AT1G51980.1 | Symbols: | Insulinase (Peptidase family M16) protein | chr1:19323692-19326771 REVERSE LENGTH=503
	220	Prupe.3G056800	Pp03	4035612	4038256	AT1G51965.1 | Symbols: ABO5 | ABA Overly-Sensitive 5 | chr1:19312078-19314145 REVERSE LENGTH=650
	221	Prupe.3G056900	Pp03	4038257	4041216	AT3G49080.1 | Symbols: | Ribosomal protein S5 domain 2-like superfamily protein | chr3:18194500-18196657 REVERSE LENGTH=430
	222	Prupe.3G057000	Pp03	4045834	4047444	AT4G25150.1 | Symbols: | HAD superfamily, subfamily IIIB acid phosphatase | chr4:12901736-12902882 REVERSE LENGTH=260
	223	Prupe.3G057100	Pp03	4048297	4050321	AT5G51260.1 | Symbols: | HAD superfamily, subfamily IIIB acid phosphatase | chr5:20832222-20833466 REVERSE LENGTH=257
	224	Prupe.3G057200	Pp03	4050807	4053716	AT2G19760.1 | Symbols: PFN1, PRF1 | profilin 1 | chr2:8517074-8518067 REVERSE LENGTH=131
	225	Prupe.3G057300	Pp03	4056894	4059097	AT5G56550.1 | Symbols: OXS3, ATOXS3 | oxidative stress 3 | chr5:22895847-22896502 REVERSE LENGTH=172
	226	Prupe.3G057500	Pp03	4072420	4076367	AT3G16490.1 | Symbols: IQD26 | IQ-domain 26 | chr3:5603962-5605489 REVERSE LENGTH=389
	227	Prupe.3G057600	Pp03	4078715	4082169	AT4G32850.9 | Symbols: nPAP | nuclear poly(a) polymerase | chr4:15850134-15854351 FORWARD LENGTH=745
	228	Prupe.3G057700	Pp03	4085205	4090357	AT4G32850.9 | Symbols: nPAP | nuclear poly(a) polymerase | chr4:15850134-15854351 FORWARD LENGTH=745
	229	Prupe.3G057800	Pp03	4096447	4101575	AT4G29130.1 | Symbols: ATHXK1, GIN2, HXK1 | hexokinase 1 | chr4:14352338-14354865 REVERSE LENGTH=496
	230	Prupe.3G058200	Pp03	4123031	4124164	AT3G50310.1 | Symbols: MAPKKK20 | mitogen-activated protein kinase kinase kinase 20 | chr3:18648296-18649324 REVERSE LENGTH=342
	231	Prupe.3G058300	Pp03	4125263	4127141	AT1G78895.1 | Symbols: | Reticulon family protein | chr1:29658313-29659866 REVERSE LENGTH=164
	232	Prupe.3G058400	Pp03	4127758	4129313	AT4G36950.1 | Symbols: MAPKKK21 | mitogen-activated protein kinase kinase kinase 21 | chr4:17422834-17423844 REVERSE LENGTH=336
	233	Prupe.3G058600	Pp03	4137369	4141973	AT3G16500.1 | Symbols: PAP1, IAA26 | phytochrome-associated protein 1 | chr3:5612801-5614208 REVERSE LENGTH=269
	234	Prupe.3G058700	Pp03	4155707	4161795	AT1G51940.1 | Symbols: | protein kinase family protein / peptidoglycan-binding LysM domain-containing protein | chr1:19296092-19298941 REVERSE LENGTH=651
	235	Prupe.3G058800	Pp03	4162087	4164306	AT3G21360.1 | Symbols: | 2-oxoglutarate (2OG) and Fe(II)-dependent oxygenase superfamily protein | chr3:7522865-7524036 FORWARD LENGTH=330
	236	Prupe.3G059000	Pp03	4167778	4179017	AT5G48120.1 | Symbols: | ARM repeat superfamily protein | chr5:19508210-19514774 REVERSE LENGTH=1134
	237	Prupe.3G059100	Pp03	4179677	4186244	AT1G79730.1 | Symbols: ELF7 | hydroxyproline-rich glycoprotein family protein | chr1:30000743-30003969 REVERSE LENGTH=589
	238	Prupe.3G059200	Pp03	4187430	4188916	AT3G16360.2 | Symbols: AHP4 | HPT phosphotransmitter 4 | chr3:5554351-5555518 FORWARD LENGTH=145
	239	Prupe.3G059300	Pp03	4197946	4202298	AT3G16350.1 | Symbols: | Homeodomain-like superfamily protein | chr3:5547828-5549397 FORWARD LENGTH=387
	240	Prupe.3G059400	Pp03	4208582	4215262	AT1G79750.1 | Symbols: ATNADP-ME4, NADP-ME4 | NADP-malic enzyme 4 | chr1:30007655-30011179 REVERSE LENGTH=646
	241	Prupe.3G059500	Pp03	4220873	4223329	AT5G49610.1 | Symbols: | F-box family protein | chr5:20131448-20132527 REVERSE LENGTH=359
	242	Prupe.3G059700	Pp03	4226829	4229708	AT5G17200.1 | Symbols: | Pectin lyase-like superfamily protein | chr5:5653524-5655336 REVERSE LENGTH=421
	243	Prupe.3G059800	Pp03	4234386	4240877	AT3G16340.1 | Symbols: ATPDR1, PDR1 | pleiotropic drug resistance 1 | chr3:5539897-5546263 FORWARD LENGTH=1416
	244	Prupe.3G059900	Pp03	4259976	4268895	AT1G59870.1 | Symbols: PEN3, PDR8, ATPDR8, ABCG36, ATABCG36 | ABC-2 and Plant PDR ABC-type transporter family protein | chr1:22034661-22039844 FORWARD LENGTH=1469
	245	Prupe.3G060000	Pp03	4311178	4317921	AT3G16340.1 | Symbols: ATPDR1, PDR1 | pleiotropic drug resistance 1 | chr3:5539897-5546263 FORWARD LENGTH=1416
	246	Prupe.3G060100	Pp03	4326582	4328728	AT1G79760.1 | Symbols: DTA4 | downstream target of AGL15-4 | chr1:30012054-30013042 FORWARD LENGTH=299
	247	Prupe.3G060400	Pp03	4341499	4347290	AT2G25760.1 | Symbols: | Protein kinase family protein | chr2:10985118-10988652 REVERSE LENGTH=673
	248	Prupe.3G060700	Pp03	4364136	4371312	AT1G52150.1 | Symbols: ATHB-15, ATHB15, CNA, ICU4 | Homeobox-leucine zipper family protein / lipid-binding START domain-containing protein | chr1:19409913-19413961 REVERSE LENGTH=836
	249	Prupe.3G060800	Pp03	4374957	4376892	AT2G30050.1 | Symbols: | transducin family protein / WD-40 repeat family protein | chr2:12825540-12826448 FORWARD LENGTH=302
	250	Prupe.3G060900	Pp03	4380903	4382686	AT4G32890.1 | Symbols: GATA9 | GATA transcription factor 9 | chr4:15875598-15876615 FORWARD LENGTH=308
	251	Prupe.3G061200	Pp03	4388880	4392517	AT3G16310.1 | Symbols: | mitotic phosphoprotein N' end (MPPN) family protein | chr3:5526593-5528106 REVERSE LENGTH=329
	252	Prupe.3G061400	Pp03	4397074	4403309	AT3G16290.1 | Symbols: EMB2083 | AAA-type ATPase family protein | chr3:5521187-5524995 REVERSE LENGTH=876
	253	Prupe.3G061700	Pp03	4413202	4420621	AT1G79800.1 | Symbols: ENODL7, AtENODL7 | early nodulin-like protein 7 | chr1:30018549-30019217 FORWARD LENGTH=192
	254	Prupe.3G061800	Pp03	4420651	4423366	AT1G10340.1 | Symbols: | Ankyrin repeat family protein | chr1:3390475-3392481 REVERSE LENGTH=578
	255	Prupe.3G061900	Pp03	4424575	4426760	AT1G10340.1 | Symbols: | Ankyrin repeat family protein | chr1:3390475-3392481 REVERSE LENGTH=578
	256	Prupe.3G062100	Pp03	4432270	4433215	AT1G79800.1 | Symbols: ENODL7, AtENODL7 | early nodulin-like protein 7 | chr1:30018549-30019217 FORWARD LENGTH=192
	257	Prupe.3G062200	Pp03	4433404	4435975	AT1G10340.1 | Symbols: | Ankyrin repeat family protein | chr1:3390475-3392481 REVERSE LENGTH=578
	258	Prupe.3G062300	Pp03	4445734	4449725	AT1G34050.1 | Symbols: | Ankyrin repeat family protein | chr1:12393495-12396006 FORWARD LENGTH=573
	259	Prupe.3G062400	Pp03	4452932	4455745	AT1G10340.1 | Symbols: | Ankyrin repeat family protein | chr1:3390475-3392481 REVERSE LENGTH=578
	260	Prupe.4G235800	Pp04	15272069	15274068	AT5G07990.1 | Symbols: TT7, CYP75B1, D501 | Cytochrome P450 superfamily protein | chr5:2560437-2562859 FORWARD LENGTH=513
	261	Prupe.4G235900	Pp04	15290590	15292373	AT5G07990.1 | Symbols: TT7, CYP75B1, D501 | Cytochrome P450 superfamily protein | chr5:2560437-2562859 FORWARD LENGTH=513
	262	Prupe.4G236000	Pp04	15292611	15292958	AT4G16295.1 | Symbols: SPH1 | S-protein homologue 1 | chr4:9215680-9216135 REVERSE LENGTH=151
	263	Prupe.4G236100	Pp04	15298854	15300910	AT4G39620.1 | Symbols: EMB2453, ATPPR5 | Tetratricopeptide repeat (TPR)-like superfamily protein | chr4:18395294-18397578 FORWARD LENGTH=563
	264	Prupe.4G236200	Pp04	15303177	15304170	AT3G06240.1 | Symbols: | F-box family protein | chr3:1887336-1888619 FORWARD LENGTH=427
	265	Prupe.4G236300	Pp04	15304245	15304544	AT3G06240.1 | Symbols: | F-box family protein | chr3:1887336-1888619 FORWARD LENGTH=427
	266	Prupe.4G236400	Pp04	15308132	15309660	AT3G06240.1 | Symbols: | F-box family protein | chr3:1887336-1888619 FORWARD LENGTH=427
	267	Prupe.4G236500	Pp04	15316450	15318444	AT4G27190.1 | Symbols: | NB-ARC domain-containing disease resistance protein | chr4:13620977-13623934 REVERSE LENGTH=985
	268	Prupe.4G236600	Pp04	15359764	15361470	AT1G22400.1 | Symbols: UGT85A1, ATUGT85A1 | UDP-Glycosyltransferase superfamily protein | chr1:7903851-7906607 REVERSE LENGTH=489
	269	Prupe.4G236700	Pp04	15420484	15422219	AT1G22400.1 | Symbols: UGT85A1, ATUGT85A1 | UDP-Glycosyltransferase superfamily protein | chr1:7903851-7906607 REVERSE LENGTH=489
	270	Prupe.4G236800	Pp04	15435104	15436808	AT1G22400.1 | Symbols: UGT85A1, ATUGT85A1 | UDP-Glycosyltransferase superfamily protein | chr1:7903851-7906607 REVERSE LENGTH=489
	271	Prupe.4G236900	Pp04	15437261	15438131	AT1G22370.2 | Symbols: AtUGT85A5, UGT85A5 | UDP-glucosyl transferase 85A5 | chr1:7898116-7899879 REVERSE LENGTH=479
	272	Prupe.4G237000	Pp04	15449753	15452056	AT1G22400.1 | Symbols: UGT85A1, ATUGT85A1 | UDP-Glycosyltransferase superfamily protein | chr1:7903851-7906607 REVERSE LENGTH=489
	273	Prupe.4G237100	Pp04	15452203	15453721	AT1G22370.2 | Symbols: AtUGT85A5, UGT85A5 | UDP-glucosyl transferase 85A5 | chr1:7898116-7899879 REVERSE LENGTH=479
	274	Prupe.4G237200	Pp04	15457961	15458335	AT1G22400.1 | Symbols: UGT85A1, ATUGT85A1 | UDP-Glycosyltransferase superfamily protein | chr1:7903851-7906607 REVERSE LENGTH=489
	275	Prupe.4G237300	Pp04	15492550	15495408	AT1G22400.1 | Symbols: UGT85A1, ATUGT85A1 | UDP-Glycosyltransferase superfamily protein | chr1:7903851-7906607 REVERSE LENGTH=489
	276	Prupe.4G237400	Pp04	15500905	15502506	AT1G66345.1 | Symbols: | Pentatricopeptide repeat (PPR) superfamily protein | chr1:24737719-24739353 FORWARD LENGTH=544
	277	Prupe.4G237500	Pp04	15505902	15510507	AT3G06240.1 | Symbols: | F-box family protein | chr3:1887336-1888619 FORWARD LENGTH=427
	278	Prupe.4G237600	Pp04	15513027	15515784	AT3G53230.1 | Symbols: | ATPase, AAA-type, CDC48 protein | chr3:19723416-19726489 FORWARD LENGTH=815
	279	Prupe.4G237700	Pp04	15517826	15526657	AT4G21380.1 | Symbols: ARK3, RK3 | receptor kinase 3 | chr4:11389219-11393090 REVERSE LENGTH=850
	280	Prupe.4G237800	Pp04	15528293	15530287	AT4G21380.1 | Symbols: ARK3, RK3 | receptor kinase 3 | chr4:11389219-11393090 REVERSE LENGTH=850
	281	Prupe.4G237900	Pp04	15531352	15534119	AT5G25120.1 | Symbols: CYP71B11 | ytochrome p450, family 71, subfamily B, polypeptide 11 | chr5:8662851-8664432 FORWARD LENGTH=496
	282	Prupe.4G238000	Pp04	15539962	15543158	AT3G26300.1 | Symbols: CYP71B34 | cytochrome P450, family 71, subfamily B, polypeptide 34 | chr3:9639199-9640866 REVERSE LENGTH=500
	283	Prupe.4G238100	Pp04	15564447	15565456	AT2G24180.1 | Symbols: CYP71B6 | cytochrome p450 71b6 | chr2:10281890-10283589 FORWARD LENGTH=503
	284	Prupe.4G238200	Pp04	15592949	15593524	AT5G25120.1 | Symbols: CYP71B11 | ytochrome p450, family 71, subfamily B, polypeptide 11 | chr5:8662851-8664432 FORWARD LENGTH=496
	285	Prupe.4G238300	Pp04	15605928	15607313	AT3G26300.1 | Symbols: CYP71B34 | cytochrome P450, family 71, subfamily B, polypeptide 34 | chr3:9639199-9640866 REVERSE LENGTH=500
	286	Prupe.4G238400	Pp04	15619531	15628820	AT1G79460.1 | Symbols: GA2, KS, ATKS, ATKS1, KS1 | Terpenoid cyclases/Protein prenyltransferases superfamily protein | chr1:29890568-29894436 FORWARD LENGTH=785
	287	Prupe.4G238600	Pp04	15645853	15649361	AT3G26300.1 | Symbols: CYP71B34 | cytochrome P450, family 71, subfamily B, polypeptide 34 | chr3:9639199-9640866 REVERSE LENGTH=500
	288	Prupe.4G238800	Pp04	15675989	15678140	AT3G25810.1 | Symbols: | Terpenoid cyclases/Protein prenyltransferases superfamily protein | chr3:9430805-9433844 FORWARD LENGTH=598
	289	Prupe.4G238900	Pp04	15686265	15689651	AT5G23960.2 | Symbols: TPS21 | terpene synthase 21 | chr5:8092969-8095128 FORWARD LENGTH=545
	290	Prupe.4G239000	Pp04	15690686	15690983	AT1G11925.1 | Symbols: | Stigma-specific Stig1 family protein | chr1:4026195-4026617 REVERSE LENGTH=140
	291	Prupe.4G239100	Pp04	15705433	15707696	AT3G48280.1 | Symbols: CYP71A25 | cytochrome P450, family 71, subfamily A, polypeptide 25 | chr3:17879594-17881164 FORWARD LENGTH=490
	292	Prupe.4G239200	Pp04	15718013	15720615	AT5G25120.1 | Symbols: CYP71B11 | ytochrome p450, family 71, subfamily B, polypeptide 11 | chr5:8662851-8664432 FORWARD LENGTH=496
	293	Prupe.4G239300	Pp04	15727412	15729013	AT4G36220.1 | Symbols: FAH1, CYP84A1 | ferulic acid 5-hydroxylase 1 | chr4:17137584-17139619 REVERSE LENGTH=520
	294	Prupe.4G239400	Pp04	15729168	15731290	AT3G13110.1 | Symbols: ATSERAT2;2, SAT-1, SAT-A, SAT3, SAT-M, SERAT2;2 | serine acetyltransferase 2;2 | chr3:4214939-4216114 REVERSE LENGTH=391
	295	Prupe.4G239500	Pp04	15742263	15743333	AT3G13110.1 | Symbols: ATSERAT2;2, SAT-1, SAT-A, SAT3, SAT-M, SERAT2;2 | serine acetyltransferase 2;2 | chr3:4214939-4216114 REVERSE LENGTH=391
	296	Prupe.4G239600	Pp04	15743850	15747012	AT3G13120.2 | Symbols: | Ribosomal protein S10p/S20e family protein | chr3:4220310-4221526 REVERSE LENGTH=191
	297	Prupe.4G239700	Pp04	15750907	15753330	AT5G55590.1 | Symbols: QRT1 | Pectin lyase-like superfamily protein | chr5:22519911-22521699 FORWARD LENGTH=380
	298	Prupe.4G239800	Pp04	15754361	15759838	AT5G55600.3 | Symbols: | agenet domain-containing protein / bromo-adjacent homology (BAH) domain-containing protein | chr5:22522232-22524796 REVERSE LENGTH=663
	299	Prupe.4G239900	Pp04	15762655	15765313	AT1G55915.1 | Symbols: | zinc ion binding | chr1:20907663-20909429 FORWARD LENGTH=404
	300	Prupe.4G240300	Pp04	15817263	15819830	AT5G51970.2 | Symbols: | GroES-like zinc-binding alcohol dehydrogenase family protein | chr5:21111820-21113284 FORWARD LENGTH=364
	301	Prupe.4G240500	Pp04	15823023	15824869	AT5G10530.1 | Symbols: | Concanavalin A-like lectin protein kinase family protein | chr5:3324978-3326933 REVERSE LENGTH=651
	302	Prupe.4G240600	Pp04	15835762	15837211	AT1G55910.1 | Symbols: ZIP11 | zinc transporter 11 precursor | chr1:20906161-20907225 FORWARD LENGTH=326
	303	Prupe.4G240700	Pp04	15841445	15843436	AT3G61220.1 | Symbols: | NAD(P)-binding Rossmann-fold superfamily protein | chr3:22663025-22664316 FORWARD LENGTH=296
	304	Prupe.4G240800	Pp04	15845737	15847400	AT2G24190.1 | Symbols: | NAD(P)-binding Rossmann-fold superfamily protein | chr2:10283740-10284934 REVERSE LENGTH=296
	305	Prupe.4G241000	Pp04	15852689	15855037	AT1G55910.1 | Symbols: ZIP11 | zinc transporter 11 precursor | chr1:20906161-20907225 FORWARD LENGTH=326
	306	Prupe.4G241100	Pp04	15857353	15858306	AT1G01800.1 | Symbols: | NAD(P)-binding Rossmann-fold superfamily protein | chr1:293396-294888 FORWARD LENGTH=295
	307	Prupe.4G241200	Pp04	15889256	15891292	AT5G10530.1 | Symbols: | Concanavalin A-like lectin protein kinase family protein | chr5:3324978-3326933 REVERSE LENGTH=651
	308	Prupe.4G241300	Pp04	15945969	15948945	AT5G06360.1 | Symbols: | Ribosomal protein S8e family protein | chr5:1944835-1946512 FORWARD LENGTH=260
	309	Prupe.4G241400	Pp04	15949267	15953269	AT1G78800.1 | Symbols: | UDP-Glycosyltransferase superfamily protein | chr1:29625859-29627941 REVERSE LENGTH=403
	310	Prupe.4G241500	Pp04	15953549	15958548	AT1G55900.2 | Symbols: TIM50 | Haloacid dehalogenase-like hydrolase (HAD) superfamily protein | chr1:20903163-20905420 FORWARD LENGTH=370
	311	Prupe.4G241800	Pp04	15967425	15971164	AT3G13170.1 | Symbols: ATSPO11-1 | Spo11/DNA topoisomerase VI, subunit A protein | chr3:4231560-4234192 REVERSE LENGTH=362
	312	Prupe.4G241900	Pp04	15971831	15973868	AT5G55630.2 | Symbols: KCO1, TPK1 | Outward rectifying potassium channel protein | chr5:22531718-22532893 FORWARD LENGTH=363
	313	Prupe.4G242000	Pp04	15983588	15986247	AT5G55630.2 | Symbols: KCO1, TPK1 | Outward rectifying potassium channel protein | chr5:22531718-22532893 FORWARD LENGTH=363
	314	Prupe.4G242200	Pp04	15993748	15996931	AT1G55880.1 | Symbols: | Pyridoxal-5'-phosphate-dependent enzyme family protein | chr1:20899292-20901140 REVERSE LENGTH=421
	315	Prupe.4G242600	Pp04	16007624	16013488	AT5G55660.1 | Symbols: | DEK domain-containing chromatin associated protein | chr5:22539375-22543142 FORWARD LENGTH=778
	316	Prupe.4G242700	Pp04	16019863	16021262	AT4G14540.1 | Symbols: NF-YB3 | nuclear factor Y, subunit B3 | chr4:8344663-8345148 FORWARD LENGTH=161
	317	Prupe.4G242800	Pp04	16029180	16034552	AT5G55670.1 | Symbols: | RNA-binding (RRM/RBD/RNP motifs) family protein | chr5:22544669-22546801 REVERSE LENGTH=710
	318	Prupe.4G242900	Pp04	16041401	16042777	AT5G54010.1 | Symbols: | UDP-Glycosyltransferase superfamily protein | chr5:21919819-21921180 REVERSE LENGTH=453
	319	Prupe.4G243300	Pp04	16068737	16073700	AT5G55700.1 | Symbols: BMY6, BAM4 | beta-amylase 4 | chr5:22551873-22554702 FORWARD LENGTH=531
	320	Prupe.4G243400	Pp04	16075119	16081277	AT1G63440.1 | Symbols: HMA5 | heavy metal atpase 5 | chr1:23527655-23531109 FORWARD LENGTH=995
	321	Prupe.4G243500	Pp04	16087429	16090365	AT1G21970.1 | Symbols: LEC1, EMB 212, EMB212, NF-YB9 | Histone superfamily protein | chr1:7727750-7729571 REVERSE LENGTH=238
	322	Prupe.4G243600	Pp04	16102814	16104179	AT3G56630.1 | Symbols: CYP94D2 | cytochrome P450, family 94, subfamily D, polypeptide 2 | chr3:20978953-20980512 FORWARD LENGTH=499
	323	Prupe.4G243700	Pp04	16112216	16120936	AT5G55760.1 | Symbols: SRT1 | sirtuin 1 | chr5:22567282-22570716 FORWARD LENGTH=473
	324	Prupe.4G243800	Pp04	16180477	16188187	AT4G25434.1 | Symbols: ATNUDT10, NUDT10 | nudix hydrolase homolog 10 | chr4:13004043-13005771 REVERSE LENGTH=277
	325	Prupe.4G244100	Pp04	16202096	16204123	AT5G55730.2 | Symbols: FLA1 | FASCICLIN-like arabinogalactan 1 | chr5:22558375-22560392 REVERSE LENGTH=424
	326	Prupe.4G244300	Pp04	16212855	16215484	AT1G21200.1 | Symbols: | sequence-specific DNA binding transcription factors | chr1:7421483-7422814 FORWARD LENGTH=443
	327	Prupe.4G244400	Pp04	16216579	16219247	AT5G13490.2 | Symbols: AAC2 | ADP/ATP carrier 2 | chr5:4336034-4337379 FORWARD LENGTH=385
	328	Prupe.4G244500	Pp04	16219795	16223489	AT2G22410.1 | Symbols: SLO1 | SLOW GROWTH 1 | chr2:9509035-9511080 FORWARD LENGTH=681
	329	Prupe.4G244600	Pp04	16225411	16231094	AT3G63530.2 | Symbols: BB, BB2 | RING/U-box superfamily protein | chr3:23456407-23457787 REVERSE LENGTH=248
	330	Prupe.4G244700	Pp04	16236902	16239284	AT5G59180.1 | Symbols: NRPB7 | DNA-directed RNA polymerase II | chr5:23883499-23884976 FORWARD LENGTH=176
	331	Prupe.4G244800	Pp04	16239644	16242980	AT3G19180.2 | Symbols: ARC6H, PARC6, ATCDP1, CDP1 | paralog of ARC6 | chr3:6632810-6636547 FORWARD LENGTH=748
	332	Prupe.4G244900	Pp04	16243786	16246228	AT1G48380.1 | Symbols: RHL1, HYP7 | root hair initiation protein root hairless 1 (RHL1) | chr1:17877637-17879203 REVERSE LENGTH=355
	333	Prupe.4G245300	Pp04	16271928	16272227	AT2G02650.1 | Symbols: | Ribonuclease H-like superfamily protein | chr2:735411-736546 FORWARD LENGTH=365
	334	Prupe.4G245700	Pp04	16295556	16311225	AT4G34890.1 | Symbols: ATXDH1, XDH1 | xanthine dehydrogenase 1 | chr4:16618736-16624983 REVERSE LENGTH=1361
	335	Prupe.4G245800	Pp04	16312077	16317360	AT3G57650.1 | Symbols: LPAT2 | lysophosphatidyl acyltransferase 2 | chr3:21349751-21352839 FORWARD LENGTH=389
	336	Prupe.4G245900	Pp04	16318997	16324982	AT3G57650.1 | Symbols: LPAT2 | lysophosphatidyl acyltransferase 2 | chr3:21349751-21352839 FORWARD LENGTH=389
	337	Prupe.4G246000	Pp04	16344472	16346407	AT5G41010.1 | Symbols: NRPB12, NRPD12, NRPE12 | DNA directed RNA polymerase, 7 kDa subunit | chr5:16424050-16424921 FORWARD LENGTH=51
	338	Prupe.4G246100	Pp04	16347760	16349143	AT5G17260.1 | Symbols: anac086, NAC086 | NAC domain containing protein 86 | chr5:5675323-5677912 REVERSE LENGTH=476
	339	Prupe.4G246200	Pp04	16354680	16362269	AT4G12620.1 | Symbols: ORC1B, ATORC1B, UNE13 | origin of replication complex 1B | chr4:7459812-7462253 REVERSE LENGTH=813
	340	Prupe.4G246500	Pp04	16368755	16371086	AT4G38180.1 | Symbols: FRS5 | FAR1-related sequence 5 | chr4:17906702-17909404 REVERSE LENGTH=788
	341	Prupe.4G246600	Pp04	16373050	16375263	AT1G72300.1 | Symbols: | Leucine-rich receptor-like protein kinase family protein | chr1:27217679-27220966 REVERSE LENGTH=1095
	342	Prupe.4G246800	Pp04	16376874	16378303	AT3G12080.1 | Symbols: emb2738 | GTP-binding family protein | chr3:3847851-3851980 FORWARD LENGTH=663
	343	Prupe.4G246900	Pp04	16380128	16385461	AT2G01050.1 | Symbols: | zinc ion binding;nucleic acid binding | chr2:68337-69884 REVERSE LENGTH=515
	344	Prupe.4G247000	Pp04	16385942	16387224	AT3G12080.1 | Symbols: emb2738 | GTP-binding family protein | chr3:3847851-3851980 FORWARD LENGTH=663
	345	Prupe.4G247100	Pp04	16419897	16421490	AT1G72300.1 | Symbols: | Leucine-rich receptor-like protein kinase family protein | chr1:27217679-27220966 REVERSE LENGTH=1095
	346	Prupe.4G247300	Pp04	16442035	16452405	AT3G12080.1 | Symbols: emb2738 | GTP-binding family protein | chr3:3847851-3851980 FORWARD LENGTH=663
	347	Prupe.4G247400	Pp04	16462296	16466294	AT1G50920.1 | Symbols: | Nucleolar GTP-binding protein | chr1:18870555-18872570 FORWARD LENGTH=671
	348	Prupe.4G247500	Pp04	16466789	16468306	AT1G08070.1 | Symbols: OTP82 | Tetratricopeptide repeat (TPR)-like superfamily protein | chr1:2514374-2516599 REVERSE LENGTH=741
	349	Prupe.4G247700	Pp04	16482037	16483592	AT4G33270.1 | Symbols: CDC20.1 | Transducin family protein / WD-40 repeat family protein | chr4:16044545-16046590 REVERSE LENGTH=457
	350	Prupe.4G247800	Pp04	16495968	16498953	AT3G08500.1 | Symbols: MYB83, AtMYB83 | myb domain protein 83 | chr3:2576958-2578072 REVERSE LENGTH=343
	351	Prupe.4G247900	Pp04	16503389	16504286	AT1G56590.1 | Symbols: ZIP4 | Clathrin adaptor complexes medium subunit family protein | chr1:21202250-21204697 REVERSE LENGTH=415
	352	Prupe.4G248000	Pp04	16510904	16515269	AT5G12860.1 | Symbols: DiT1 | dicarboxylate transporter 1 | chr5:4059927-4061919 REVERSE LENGTH=557
	353	Prupe.4G248100	Pp04	16522995	16525358	AT1G49390.1 | Symbols: | 2-oxoglutarate (2OG) and Fe(II)-dependent oxygenase superfamily protein | chr1:18279600-18280873 FORWARD LENGTH=348
	354	Prupe.4G248200	Pp04	16530375	16534967	AT1G49390.1 | Symbols: | 2-oxoglutarate (2OG) and Fe(II)-dependent oxygenase superfamily protein | chr1:18279600-18280873 FORWARD LENGTH=348
	355	Prupe.4G248300	Pp04	16572312	16574906	AT5G20400.1 | Symbols: | 2-oxoglutarate (2OG) and Fe(II)-dependent oxygenase superfamily protein | chr5:6894871-6896185 FORWARD LENGTH=348
	356	Prupe.4G248400	Pp04	16583651	16585489	AT5G20400.1 | Symbols: | 2-oxoglutarate (2OG) and Fe(II)-dependent oxygenase superfamily protein | chr5:6894871-6896185 FORWARD LENGTH=348
	357	Prupe.4G248600	Pp04	16602327	16605042	AT5G20400.1 | Symbols: | 2-oxoglutarate (2OG) and Fe(II)-dependent oxygenase superfamily protein | chr5:6894871-6896185 FORWARD LENGTH=348
	358	Prupe.4G248700	Pp04	16608772	16611634	AT5G17680.1 | Symbols: | disease resistance protein (TIR-NBS-LRR class), putative | chr5:5822999-5827153 FORWARD LENGTH=1294
	359	Prupe.4G248800	Pp04	16628572	16633841	AT1G51340.2 | Symbols: | MATE efflux family protein | chr1:19032021-19034681 FORWARD LENGTH=515
	360	Prupe.4G248900	Pp04	16634161	16638296	AT5G12850.1 | Symbols: | CCCH-type zinc finger protein with ARM repeat domain | chr5:4057068-4059188 FORWARD LENGTH=706
	361	Prupe.4G249300	Pp04	16661949	16671676	AT1G51350.1 | Symbols: | ARM repeat superfamily protein | chr1:19035851-19038738 FORWARD LENGTH=666
	362	Prupe.4G249500	Pp04	16671768	16675615	AT5G19855.1 | Symbols: | Chaperonin-like RbcX protein | chr5:6712166-6713445 REVERSE LENGTH=203
	363	Prupe.4G249600	Pp04	16678308	16681595	AT1G54250.1 | Symbols: ATRPABC16.5, NRPB8A, NRPE8A | RNA polymerase Rpb8 | chr1:20255210-20256335 FORWARD LENGTH=146
	364	Prupe.4G249700	Pp04	16683902	16688703	AT3G20890.1 | Symbols: | RNA-binding (RRM/RBD/RNP motifs) family protein | chr3:7319939-7321054 FORWARD LENGTH=292
	365	Prupe.4G249900	Pp04	16709805	16714582	AT5G12840.3 | Symbols: HAP2A, ATHAP2A, NF-YA1 | nuclear factor Y, subunit A1 | chr5:4051147-4052961 REVERSE LENGTH=272
	366	Prupe.4G250000	Pp04	16714884	16720265	AT3G20920.1 | Symbols: | translocation protein-related | chr3:7328763-7330698 REVERSE LENGTH=365
	367	Prupe.4G250200	Pp04	16736364	16741425	AT5G19450.2 | Symbols: CDPK19, CPK8 | calcium-dependent protein kinase 19 | chr5:6558672-6561471 REVERSE LENGTH=533
	368	Prupe.4G250300	Pp04	16742782	16744251	AT1G51340.2 | Symbols: | MATE efflux family protein | chr1:19032021-19034681 FORWARD LENGTH=515
	369	Prupe.4G250500	Pp04	16756967	16761317	AT5G04590.1 | Symbols: SIR | sulfite reductase | chr5:1319404-1322298 FORWARD LENGTH=642
	370	Prupe.4G250600	Pp04	16765040	16765609	AT2G24840.1 | Symbols: AGL61, DIA | AGAMOUS-like 61 | chr2:10581082-10581876 FORWARD LENGTH=264
	371	Prupe.4G250700	Pp04	16766786	16767510	AT1G51400.1 | Symbols: | Photosystem II 5 kD protein | chr1:19052172-19052492 REVERSE LENGTH=106
	372	Prupe.4G251300	Pp04	16820784	16824702	AT4G21380.1 | Symbols: ARK3, RK3 | receptor kinase 3 | chr4:11389219-11393090 REVERSE LENGTH=850
	373	Prupe.4G251400	Pp04	16829036	16832560	AT1G51405.1 | Symbols: | myosin-related | chr1:19057780-19059582 FORWARD LENGTH=487
	374	Prupe.4G251700	Pp04	16857879	16859998	AT1G75280.1 | Symbols: | NmrA-like negative transcriptional regulator family protein | chr1:28252030-28253355 FORWARD LENGTH=310
	375	Prupe.4G251900	Pp04	16869387	16870667	AT1G75290.1 | Symbols: | NAD(P)-binding Rossmann-fold superfamily protein | chr1:28253890-28255173 FORWARD LENGTH=318
	376	Prupe.4G252000	Pp04	16881097	16883183	AT1G75280.1 | Symbols: | NmrA-like negative transcriptional regulator family protein | chr1:28252030-28253355 FORWARD LENGTH=310
	377	Prupe.4G252100	Pp04	16893969	16896561	AT5G13930.1 | Symbols: CHS, TT4, ATCHS | Chalcone and stilbene synthase family protein | chr5:4488762-4490035 FORWARD LENGTH=395
	378	Prupe.4G252200	Pp04	16922482	16922787	ATCG00900.1 | Symbols: RPS7.1, RPS7 | Ribosomal protein S7p/S5e family protein | chrC:97478-97945 REVERSE LENGTH=155
	379	Prupe.4G252300	Pp04	16942554	16945040	AT1G75280.1 | Symbols: | NmrA-like negative transcriptional regulator family protein | chr1:28252030-28253355 FORWARD LENGTH=310
	380	Prupe.4G252400	Pp04	16949714	16951625	AT2G04865.1 | Symbols: | Aminotransferase-like, plant mobile domain family protein | chr2:1712149-1714599 FORWARD LENGTH=667
	381	Prupe.4G252600	Pp04	17010927	17012381	AT5G23530.1 | Symbols: AtCXE18, CXE18 | carboxyesterase 18 | chr5:7933366-7934373 REVERSE LENGTH=335
	382	Prupe.4G252800	Pp04	17070079	17073025	AT5G13930.1 | Symbols: CHS, TT4, ATCHS | Chalcone and stilbene synthase family protein | chr5:4488762-4490035 FORWARD LENGTH=395
	383	Prupe.4G252900	Pp04	17147233	17149400	AT4G35160.1 | Symbols: | O-methyltransferase family protein | chr4:16730989-16732808 REVERSE LENGTH=382
	384	Prupe.4G253000	Pp04	17175848	17178173	AT5G13930.1 | Symbols: CHS, TT4, ATCHS | Chalcone and stilbene synthase family protein | chr5:4488762-4490035 FORWARD LENGTH=395
	385	Prupe.4G253100	Pp04	17184375	17186074	AT5G13930.1 | Symbols: CHS, TT4, ATCHS | Chalcone and stilbene synthase family protein | chr5:4488762-4490035 FORWARD LENGTH=395
	386	Prupe.4G253200	Pp04	17220123	17222267	AT4G35160.1 | Symbols: | O-methyltransferase family protein | chr4:16730989-16732808 REVERSE LENGTH=382
	387	Prupe.4G253300	Pp04	17235902	17237801	AT4G35160.1 | Symbols: | O-methyltransferase family protein | chr4:16730989-16732808 REVERSE LENGTH=382
	388	Prupe.4G253600	Pp04	17380187	17382157	AT1G77450.1 | Symbols: anac032, NAC032 | NAC domain containing protein 32 | chr1:29100029-29100981 FORWARD LENGTH=253
	389	Prupe.4G253700	Pp04	17384039	17390332	AT1G51410.1 | Symbols: | NAD(P)-binding Rossmann-fold superfamily protein | chr1:19059885-19061424 FORWARD LENGTH=325
	390	Prupe.4G253800	Pp04	17408458	17410623	AT1G51440.1 | Symbols: | alpha/beta-Hydrolases superfamily protein | chr1:19070971-19072554 FORWARD LENGTH=527
	391	Prupe.4G254100	Pp04	17445185	17456786	AT3G21070.2 | Symbols: NADK1 | NAD kinase 1 | chr3:7380434-7383874 REVERSE LENGTH=524
	392	Prupe.4G254300	Pp04	17496651	17508965	AT3G21090.1 | Symbols: | ABC-2 type transporter family protein | chr3:7391497-7394933 REVERSE LENGTH=691
	393	Prupe.4G254400	Pp04	17540453	17540901	AT1G09430.1 | Symbols: ACLA-3 | ATP-citrate lyase A-3 | chr1:3042135-3044978 FORWARD LENGTH=424
	394	Prupe.4G254600	Pp04	17586720	17592322	AT3G21090.1 | Symbols: | ABC-2 type transporter family protein | chr3:7391497-7394933 REVERSE LENGTH=691
	395	Prupe.4G254800	Pp04	17612343	17617131	AT3G60500.3 | Symbols: CER7 | 3'-5'-exoribonuclease family protein | chr3:22354245-22356440 FORWARD LENGTH=438
	396	Prupe.5G005300	Pp05	623293	625687	AT1G76460.1 | Symbols: | RNA-binding (RRM/RBD/RNP motifs) family protein | chr1:28686932-28688506 REVERSE LENGTH=285
	397	Prupe.5G005400	Pp05	630597	634002	AT2G33610.1 | Symbols: ATSWI3B, CHB2, SWI3B | switch subunit 3 | chr2:14229023-14231149 FORWARD LENGTH=469
	398	Prupe.5G005500	Pp05	634359	636669	AT1G76450.1 | Symbols: | Photosystem II reaction center PsbP family protein | chr1:28684618-28686109 FORWARD LENGTH=247
	399	Prupe.5G005600	Pp05	668929	672978	AT2G33620.4 | Symbols: | AT hook motif DNA-binding family protein | chr2:14234749-14236563 FORWARD LENGTH=351
	400	Prupe.5G013800	Pp05	1490034	1490860	AT2G37410.2 | Symbols: ATTIM17-2, TIM17, TIM17-2 | translocase inner membrane subunit 17-2 | chr2:15698119-15698850 REVERSE LENGTH=243
	401	Prupe.5G013900	Pp05	1502567	1508576	AT4G19380.1 | Symbols: | Long-chain fatty alcohol dehydrogenase family protein | chr4:10568427-10572288 REVERSE LENGTH=726
Fruit Fibre content (FFC)	1	Prupe.3G135600	Pp03	14295589	14298878	AT2G20725.1 | Symbols: | CAAX amino terminal protease family protein | chr2:8934113-8935426 REVERSE LENGTH=301
	2	Prupe.3G135500	Pp03	14279170	14284960	AT4G21300.1 | Symbols: | Tetratricopeptide repeat (TPR)-like superfamily protein | chr4:11336479-11339052 FORWARD LENGTH=857
