# Supplementary material for: Construction of a high-density SNP-based genetic map and identification of fruit-related QTLs and candidate genes in peach [Prunus persica (L.) Batsch]
Source: BMC Plant Biol. 2020 Sep 23;20:438. doi: 10.1186/s12870-020-02557-3 (PMC7510285; doi:10.1186/s12870-020-02557-3)
Supplement: Supplementary file 12 — Additional file 12 Table S3. List of primers used in this study. [file 12870_2020_2557_MOESM12_ESM.xlsx]

## Sheet: Sheet1
Additional file 12: Table S3. List of primers used in this study
Gene_ID	Primer-F	Primer-R
Prupe.1G250100	GGCACGCAAGAAGATCAGAGA	TCCCACGCTTTCCAAACAACA
Prupe.1G289200	CAGAGGAGGCTGCTGATGATTA	ATTGGATGCCGAGTTGATGACA
Prupe.6G076900	TTACTCCATCGGCGTCAACTAC	GTGGAACGGCAGAATGTTAGC
Prupe.4G225100	TCCTTGTGATTGGGATCATTGC	ATCATCCAGCAGCAGATTGTTG
Prupe.6G307600	ACACCATCAACAGCATCAGAGA	TCTTCACCACACTCAACGAGAA
Prupe.1G284300	TGCTCGTATGATTGCGGATGTA	CCTCCTTGAGTGCTTGAATTGC
